# Supplementary material for: Who seeks care after intimate partner violence in Cameroon? sociodemographic differences between a hospital and population sample of women
Source: PLOS Glob Public Health. 2024 Jul 19;4(7):e0003408. doi: 10.1371/journal.pgph.0003408 (PMC11259300; doi:10.1371/journal.pgph.0003408)
Supplement: S1 Data — Deidentified data made available to the PLOS Global Public Health as requested. CTR = Cameroon Trauma Registry, DHS = Demographic and Health Survey, LPG = liquid petroleum gas; outcome = database from which study participant originated; violence_12mos_partner = participant experienced violence from intimate partner in past 12 months; violence_12mos = participant experienced violence from any perpetrator in past 12 months; age = participant age; age group = participant age group; urban = participant urban or rural location of residence; cell_combined = participant ownership of cellphone; work_current = participant currently employed; agland_new = participant ownership of agricultural land; ownhome = participant ownership of home; education3 = participant university level of education; cookfuel_lpg = participant used LPG cooking fuel. (XLSX) [file pgph.0003408.s003.xlsx]

## Sheet: Sheet1
outcome	violence_12mos_partner	violence_12mos	age	age_group	urban	cell_combined	work_current	agland_new	ownhome	education3	cookfuel_lpg
CTR	0	1	15	15-19	Urban	1	0	1	1	0	0
CTR	0	1	15	15-19	Urban	1	0	0	0	0	1
CTR	0	1	15	15-19	Rural	1	0	0	1	0	0
CTR	0	1	15	15-19	Urban	1	0	0	1	0	0
CTR	0	1	16	15-19	Urban	1	0	1	1	0	1
CTR	0	1	16	15-19	Urban	1	0	0	0	0	1
CTR	0	1	16	15-19	Urban	1	0	0	1	0	1
CTR	0	1	16	15-19	Urban	1	0	0	1	0	1
CTR	0	1	16	15-19	Urban	1	0	0	0	0	1
CTR	0	1	16	15-19	Urban	1	0	0	0	0
CTR	0	1	16	15-19	Urban	1	0	1	0	0	1
CTR	1	1	17	15-19	Urban	1	0	0	1	0	0
CTR	0	1	17	15-19	Urban	0	0	0	0	0	1
CTR	0	1	17	15-19	Urban	1	0	0	0	0	1
CTR	0	1	17	15-19	Urban	1	0	0	0	0	1
CTR	0	1	17	15-19	Urban	1	1		0	0	1
CTR	0	1	18	15-19	Urban	0	0	0	0	0	1
CTR	0	1	18	15-19	Urban	0	0	0	0	0	0
CTR	0	1	18	15-19	Urban	1	0	0	0	0	1
CTR	1	1	18	15-19	Urban	1	0	0		0	1
CTR	0	1	18	15-19	Urban	1	0			0
CTR	0	1	19	15-19	Urban	1	0	0	1	0	1
CTR	0	1	19	15-19	Urban	1	0	0	0		0
CTR	0	1	19	15-19	Urban	1	0	0	0	1	1
CTR	0	1	19	15-19	Urban	1	1	0	0	0	1
CTR	0	1	19	15-19	Urban	1	0	0	1	0	1
CTR	0	1	19	15-19	Urban	1	0	0	0	0	1
CTR	1	1	19	15-19	Rural	1	0	1	0	0	1
CTR	0	1	19	15-19	Urban	1	1	0	0	0	1
CTR	0	1	20	20-29	Urban	1	0	1	1	0	1
CTR	0	1	20	20-29	Urban	1	0	0	0	0	1
CTR	1	1	20	20-29	Urban		1	1	1	0	0
CTR	0	1	20	20-29	Rural	1	0	0	1	0	1
CTR	1	1	20	20-29	Urban	1	0	0	0	0	1
CTR	0	1	20	20-29	Urban	1	1	0	0	0	1
CTR	1	1	20	20-29	Urban	1	1	1	0	0	0
CTR	0	1	20	20-29	Urban	1	0	0	0	0
CTR	0	1	21	20-29	Urban	1	0	0	0	1
CTR	0	1	21	20-29	Urban	1	0	0	0	0	1
CTR	1	1	21	20-29	Urban	1	0	0	1	0	0
CTR	1	1	21	20-29	Urban	1	0	0	1	1	0
CTR	0	1	22	20-29	Urban	1	0	0	0		0
CTR	1	1	22	20-29	Urban	1	0	0	0	0	1
CTR	1	1	22	20-29	Urban	1	1	0	1	0	0
CTR	1	1	22	20-29	Urban	1	1	1	1	0	0
CTR	1	1	22	20-29	Urban	1	0	0	1	0	0
CTR	1	1	22	20-29	Urban		1	0		0	0
CTR	0	1	23	20-29	Urban	1	0	0	0	1
CTR	0	1	23	20-29	Urban	1	0	0	0	1	1
CTR	0	1	23	20-29	Urban	1	1	0	0		0
CTR	0	1	23	20-29	Urban	1	0	0	0	0	0
CTR	1	1	23	20-29	Urban	1	0	1	1	0	1
CTR	0	1	23	20-29	Urban	1	1	0	0	0	1
CTR	1	1	23	20-29	Urban	1	0	0	0	1
CTR	0	1	23	20-29	Urban	1	0	0	0	1	1
CTR	0	1	23	20-29	Rural	1	0	0	0	0	0
CTR	1	1	23	20-29	Urban	1	0	0	0	0	1
CTR	0	1	23	20-29	Urban	1	1	0	0	0	1
CTR	1	1	23	20-29	Urban	1	1	0	0	0	1
CTR	1	1	23	20-29	Urban	1	0	0	0	1	1
CTR	1	1	23	20-29	Urban	1	0	0	1	1	1
CTR	0	1	23	20-29	Urban	1	0	0	0	0	1
CTR	0	1	23	20-29	Urban	1	0	0	0	0	0
CTR	1	1	23	20-29	Urban	1	0	0	0	0	0
CTR	1	1	23	20-29	Urban	1	1	0	0	0	0
CTR	1	1	23	20-29	Urban	1	1	0	0	0	1
CTR	0	1	24	20-29	Urban	0	1	0	0	0	0
CTR	0	1	24	20-29	Urban	1	0	0	0	0	0
CTR	0	1	24	20-29	Urban	1	1	0	0	0	1
CTR	1	1	24	20-29	Urban	1	1	0	0	0	1
CTR	1	1	24	20-29	Urban	1	0	0	0	0	1
CTR	0	1	24	20-29	Urban	1	0	0	0	1
CTR	1	1	24	20-29	Urban	1	1	0	0	0	0
CTR	0	1	24	20-29	Rural	1	1	0	0	0	1
CTR	0	1	24	20-29	Rural	1	0	0	0	0	1
CTR	0	1	25	20-29	Urban	1	0	0	0	1	1
CTR	1	1	25	20-29	Urban	1	0	0	0	0	1
CTR	1	1	25	20-29	Urban	1	1	0	1	0	0
CTR	0	1	25	20-29	Urban	1	1	0	0	0	1
CTR	1	1	25	20-29	Urban	1	0	0	0
CTR	0	1	25	20-29	Urban	1	1	0		0
CTR	1	1	25	20-29	Urban	1	1	0	0	0	1
CTR	1	1	25	20-29	Urban	1	1	0	0	0	1
CTR	0	1	25	20-29	Urban	1	1	0	0	0	1
CTR	1	1	25	20-29	Urban	1	1	0	0	0
CTR	1	1	25	20-29	Urban	1	1	0	1	0	1
CTR	1	1	25	20-29	Urban	1	1	0		1	1
CTR	0	1	25	20-29	Rural	1	0	0	0	0	1
CTR	1	1	25	20-29	Urban	1	1	0	0	0	1
CTR	0	1	25	20-29	Urban	1	0	0	0	1	1
CTR	1	1	25	20-29	Urban	1	1	0	0	0	1
CTR	1	1	25	20-29	Urban	1	0	0	0	1	1
CTR	0	1	25	20-29	Urban	1	0	0	0		1
CTR	0	1	25	20-29	Urban	1	0	0	1	1	1
CTR	1	1	25	20-29	Urban	1	0	0	0	0	1
CTR	0	1	25	20-29	Urban	1	0	0	0	0	1
CTR	0	1	26	20-29	Urban	1	0	0	0	0	1
CTR	0	1	26	20-29	Urban	1	0	0	0	1	1
CTR	0	1	26	20-29	Rural	1	1	0	0	0	1
CTR	0	1	26	20-29	Urban	0	1	0	0	0	1
CTR	0	1	26	20-29	Urban	1	0	0	0	0	1
CTR	0	1	26	20-29	Urban	1	0	0	0	0	1
CTR	1	1	26	20-29	Urban	1	0	0	1		1
CTR	1	1	26	20-29	Urban	1	1	0	0	0	0
CTR	1	1	26	20-29	Urban	1	1	0	0	0	1
CTR	0	1	26	20-29	Urban	1	0	1	1	1	1
CTR	0	1	26	20-29	Urban	1	0	0	0	0	1
CTR	1	1	26	20-29	Urban	1	0	0	0	1	1
CTR	1	1	26	20-29	Urban	1	1	0	0	0	1
CTR	0	1	26	20-29	Urban	1	1	0	0	0	1
CTR	0	1	26	20-29	Urban	1		0	0		1
CTR	0	1	27	20-29	Urban	1	1	0	0	0	1
CTR	0	1	27	20-29	Urban	1	1	0	0	0	0
CTR	0	1	27	20-29	Urban	1	1	0	0	0	1
CTR	0	1	27	20-29	Urban	1	0	0	0	0	1
CTR	1	1	27	20-29	Urban	1	0	0	0	0	1
CTR	1	1	27	20-29	Urban	1	0	0	1	0	1
CTR	0	1	27	20-29	Urban	1	1		0	0	0
CTR	1	1	28	20-29	Urban	1	1	0	0	0	1
CTR	1	1	28	20-29	Urban	1	1	0	0	0	1
CTR	1	1	28	20-29	Urban	1	0	0	1	0	0
CTR	1	1	28	20-29	Urban	1	0	0	0	0	1
CTR	0	1	28	20-29	Urban	1	1	0	0	1	1
CTR	1	1	28	20-29	Urban	1	0	0	0	1	1
CTR	0	1	28	20-29	Rural	1	0	0	0	0	1
CTR	1	1	28	20-29	Urban	1	0	0	1	0	0
CTR	1	1	28	20-29	Urban	1	0	0	1	0	0
CTR	1	1	28	20-29	Urban	1	0	0	0	0	1
CTR	1	1	28	20-29	Urban	1	1	0	0	0	0
CTR	1	1	29	20-29	Urban	1	0	0	0	0	1
CTR	0	1	29	20-29	Rural	1	0	1	0	0	0
CTR	1	1	29	20-29	Urban	1	1	0	1	0	1
CTR	1	1	29	20-29	Urban	1	1	0	0		0
CTR	1	1	29	20-29	Urban	1	1	0	0	0	1
CTR	1	1	29	20-29	Urban	0	0	0	0	0	0
CTR	0	1	29	20-29	Rural	1	0	0	0	1	1
CTR	1	1	29	20-29	Urban	1	0	0	0	1	1
CTR	1	1	29	20-29	Rural	1	1	0	0	0	1
CTR	0	1	29	20-29	Urban	1	0	0	0	1	1
CTR	1	1	29	20-29	Urban	1	0	0	0	0	1
CTR	1	1	29	20-29	Rural	1	0	1	1	1	0
CTR	0	1	30	30-39	Rural	1	1	0	0	0	1
CTR	1	1	30	30-39	Urban	1	0	0	0	0	1
CTR	0	1	30	30-39	Urban	1	1	0	0	0	0
CTR	0	1	30	30-39	Urban	1	1	0	0	0	0
CTR	1	1	30	30-39	Urban	1	1	0	0	1	1
CTR	1	1	30	30-39	Urban	1	0	0	0	0	1
CTR	0	1	30	30-39	Urban	1		0		0
CTR	1	1	30	30-39	Rural	1	1	0	0	0	1
CTR	0	1	30	30-39	Urban	1	1	0	0	0	0
CTR	0	1	30	30-39	Urban	1	1	0	0	0	0
CTR	0	1	30	30-39	Rural	1	0	0	0	0	0
CTR	1	1	30	30-39	Urban	1	1	1	0	0	0
CTR	0	1	30	30-39	Urban	1	1	0	0	1	1
CTR	0	1	30	30-39	Urban	1	1	0	0	0	1
CTR	1	1	31	30-39	Urban	1	0	0	0
CTR	0	1	31	30-39	Urban	1	0	0	0	0	0
CTR	0	1	31	30-39	Urban	1	0	0	0	0	1
CTR	1	1	31	30-39	Urban	1	0	0	0	0	0
CTR	1	1	31	30-39	Urban	1	1	0	0	0	0
CTR	1	1	31	30-39	Urban	1	1	0	0	0
CTR	0	1	31	30-39	Urban	1	0	0	0		1
CTR	1	1	31	30-39	Urban	1	0	0	0	0	1
CTR	1	1	32	30-39	Rural	1	1	0	0	0	0
CTR	0	1	32	30-39	Urban	1	1	0	0	0	1
CTR	1	1	32	30-39	Rural	1	1	0	0	0
CTR	1	1	32	30-39	Urban	1	1	0	0	0	1
CTR	0	1	32	30-39	Urban	1	1	0	0	0	1
CTR	0	1	32	30-39	Urban	1	1	0	0		1
CTR	1	1	32	30-39	Urban	1	1	0	0	0	0
CTR	1	1	32	30-39	Urban	1	0	0	0	0	1
CTR	1	1	32	30-39	Urban	1	1	0	0
CTR	0	1	32	30-39	Rural	0	1	0	0	0	1
CTR	1	1	33	30-39	Urban	1	0	0	0	0	1
CTR	1	1	33	30-39	Urban	1	1	0	0	0	1
CTR	0	1	33	30-39	Urban	1	1	0	0	0	1
CTR	1	1	33	30-39	Urban	1	1	0	0	1	1
CTR	0	1	33	30-39	Rural	1	1	0	0	0	1
CTR	0	1	33	30-39	Urban	1	1	0	0	0	0
CTR	1	1	33	30-39	Urban	1	0	0	0	0	0
CTR	0	1	33	30-39	Urban	1	1	0	0	0	1
CTR	1	1	33	30-39	Urban	1	1	0	0	1	1
CTR	0	1	33	30-39	Urban	1	1	0	0	0	1
CTR	0	1	33	30-39	Urban	1	1	1	0	0	1
CTR	0	1	33	30-39	Urban	1	0	0	0	0	1
CTR	0	1	34	30-39	Urban	1	0	0	0		1
CTR	1	1	34	30-39	Urban	1	1	0	0		1
CTR	1	1	34	30-39	Urban	1	1	0	0	1	1
CTR	0	1	34	30-39	Urban	1	1	0	0		0
CTR	1	1	34	30-39	Urban	1	1	0	0	0	1
CTR	0	1	34	30-39	Urban	1	1	0	0		1
CTR	0	1	34	30-39	Rural	1	0	0	0	0	0
CTR	0	1	34	30-39	Urban	1	1	0	0	1	1
CTR	0	1	34	30-39	Urban	1	0	0	0		0
CTR	1	1	34	30-39	Urban	1	1	0	0	0	0
CTR	0	1	34	30-39	Urban	1	0	0	0	0	0
CTR	0	1	34	30-39	Urban	1	1	0	0	1	1
CTR	0	1	34	30-39	Urban	1	1	0	1	0	1
CTR	0	1	35	30-39	Rural	1	0	0	0	0	0
CTR	1	1	35	30-39	Urban	1	1	0	0	0	1
CTR	0	1	35	30-39	Urban	1	0	1	0		1
CTR	1	1	35	30-39	Urban	1	0	1	1	0	1
CTR	0	1	35	30-39	Urban	1	1	1	1	0	0
CTR	1	1	35	30-39	Urban	1	1	0	0	0	1
CTR	0	1	35	30-39	Rural	1	0	0	0	0	1
CTR	0	1	35	30-39	Urban	1	1	1	1	0	0
CTR	1	1	36	30-39	Urban	1	1	0	0	0	1
CTR	0	1	36	30-39	Urban	1	1	0	0	0	1
CTR	0	1	36	30-39	Rural	1	1	0	0	0	1
CTR	1	1	36	30-39	Urban	1	1	0	0	0	0
CTR	1	1	36	30-39	Urban	1	0	0	0	0	1
CTR	1	1	37	30-39	Urban	1	1	0	0	0	1
CTR	0	1	37	30-39	Rural	1	1	0	0	0	1
CTR	1	1	37	30-39	Urban	1	1	0	0	0	1
CTR	0	1	37	30-39	Rural	1	0	0	0	0	1
CTR	1	1	37	30-39	Urban	1	0	0	0	0	1
CTR	0	1	37	30-39	Rural	1	0	0	1	0	0
CTR	1	1	38	30-39	Urban	1	1	0	0	0	1
CTR	1	1	38	30-39	Urban	1	1	1		1	1
CTR	0	1	38	30-39	Urban	1	1		0		1
CTR	0	1	38	30-39	Urban	1	1	0	0	1	1
CTR	0	1	38	30-39	Urban	1	0	0			1
CTR	1	1	38	30-39	Urban	1	1	0	0	0	1
CTR	0	1	38	30-39	Urban	1	1	0	0	0	1
CTR	1	1	38	30-39	Urban	1		0	0
CTR	0	1	38	30-39	Urban	1	1	0	0	1	1
CTR	1	1	38	30-39	Urban	0	1	0	0	1	1
CTR	1	1	38	30-39	Urban	1	0	0	0	0	0
CTR	1	1	38	30-39	Urban	1	0	0	0	0	1
CTR	0	1	39	30-39	Urban	1	1	0	0	0	1
CTR	1	1	39	30-39	Urban	1	0	0	1	0	1
CTR	0	1	39	30-39	Urban	1	1	0	0	0	1
CTR	0	1	39	30-39	Urban	1	1	0	1	0	0
CTR	0	1	39	30-39	Urban	1	0			0
CTR	0	1	40	40-49	Urban	0	1	0	0	0	0
CTR	1	1	40	40-49	Rural	1	0	1	0	0	0
CTR	0	1	40	40-49	Urban	1	0	0	0	0	1
CTR	0	1	40	40-49	Urban	1	1	0	0	0	0
CTR	1	1	40	40-49	Rural	1	0	0	0	0	0
CTR	0	1	40	40-49	Urban	1	0	0	0	0	1
CTR	1	1	40	40-49	Urban	1	1	0	0	0	1
CTR	1	1	40	40-49	Rural	1	1	0	0	0	1
CTR	1	1	40	40-49	Urban	1	0	0	0	0	1
CTR	0	1	41	40-49	Urban	1	1	1	0	0	0
CTR	1	1	41	40-49	Urban	1	1	0	0	0	1
CTR	1	1	41	40-49	Urban	1	1		0	0	1
CTR	0	1	41	40-49	Urban	1	1	0	0	0	1
CTR	0	1	42	40-49	Urban	1	1	0	0	0	1
CTR	0	1	42	40-49	Rural	1	1	0	1	0	1
CTR	0	1	42	40-49	Urban	1	0	0	0	0	1
CTR	0	1	42	40-49	Urban	1	1	0	0	0	0
CTR	0	1	42	40-49	Urban	1	1	0	1	0	1
CTR	1	1	42	40-49	Urban	1	0	0	0
CTR	0	1	43	40-49	Urban	1	1	1		0	0
CTR	1	1	43	40-49	Urban	1	0	0	0	0	1
CTR	0	1	43	40-49	Urban	1	1	1	1	0	0
CTR	0	1	43	40-49	Urban	1	1	0	0	0	1
CTR	1	1	44	40-49	Urban	0	1	0	0	0	1
CTR	0	1	44	40-49	Urban	1	0	0	0	0	1
CTR	0	1	44	40-49	Rural	1	1	0	0	0	1
CTR	0	1	44	40-49	Rural	1	0	1	0	0	0
CTR	0	1	45	40-49	Urban	1	1	0	0	1	1
CTR	1	1	45	40-49	Urban	1	0	0	1	0	1
CTR	1	1	46	40-49	Rural	1	1	0	0	0	1
CTR	0	1	46	40-49	Urban	1	1	0	0	0	1
CTR	0	1	47	40-49	Urban	1	1	0	0	0
CTR	0	1	47	40-49	Urban	1	1	0	0	0	1
CTR	0	1	47	40-49	Urban	1	1	0	0	0	1
CTR	0	1	47	40-49	Urban	1	1	0	0		1
CTR	1	1	48	40-49	Urban	1	1	0	1	0	1
CTR	0	1	49	40-49	Urban	1	0	0	1	0	1
CTR	1	1	49	40-49	Urban	1	1	1	0	0	0
CTR	0	1	49	40-49	Rural	1	1	1	1		0
CTR	0	1	49	40-49	Urban	1	0	0	1	0	0
CTR	0	1	49	40-49	Urban	1	1	1	1	0	0
CTR	0	1	49	40-49	Urban	1	0	0	1	0	1
DHS	0	0	38	30-39	Urban	1	0	0	0	0	0
DHS	0	0	45	40-49	Urban	1	0	0	0	0	0
DHS	0	1	32	30-39	Urban	1	1	1	0	0	0
DHS	0	0	23	20-29	Urban	1	1	0	1	0	1
DHS	0	0	35	30-39	Urban	1	0	1	0	0	1
DHS	0	0	42	40-49	Urban	1	1	1	0	0	1
DHS	1	1	30	30-39	Urban	1	1	1	0	0	0
DHS	0	0	15	15-19	Urban	1	0	0	0	0	0
DHS	0	0	21	20-29	Urban	1	0	1	0	0	0
DHS	0	0	28	20-29	Urban	1	1	1	0	0	0
DHS	0	0	36	30-39	Urban	1	1	0	0	0	0
DHS	0	0	48	40-49	Urban	1	1	1	1	0	0
DHS	0	0	24	20-29	Urban	1	1	1	0	0	0
DHS	1	1	26	20-29	Urban	0	1	0	0	0	0
DHS	0	0	45	40-49	Urban	1	1	1	1	0	0
DHS	0	0	18	15-19	Urban	1	1	1	0	0	1
DHS	0	0	25	20-29	Urban	1	0	1	0	0	0
DHS	0	0	18	15-19	Urban	1	0	0	0	0	0
DHS	0	0	48	40-49	Urban	1	0	1	0	0	1
DHS	0	0	28	20-29	Urban	1	0	1	0	0	1
DHS	0	0	44	40-49	Urban	1	1	1	0	0	0
DHS	0	0	24	20-29	Urban	1	0	1	0	0	1
DHS	0	0	28	20-29	Urban	1	1	0	0	0	1
DHS	0	0	21	20-29	Urban	1	0	0	0	0	0
DHS	0	0	37	30-39	Urban	1	0	1	0	0	0
DHS	0	0	19	15-19	Urban	1	0	1	0	0	0
DHS	0	0	28	20-29	Urban	1	1	0	0	0	1
DHS	0	0	26	20-29	Urban	1	1	0	0	0	1
DHS	0	0	29	20-29	Urban	1	1	0	0	0	1
DHS	0	0	25	20-29	Urban	1	0	0	0	1	1
DHS	0	0	40	40-49	Urban	1	1	0	0	0	1
DHS	0	0	40	40-49	Urban	1	0	0	1	0	1
DHS	0	0	48	40-49	Urban	1	1	0	0	0	0
DHS	0	0	32	30-39	Urban	1	1	0	0	0	1
DHS	0	0	26	20-29	Urban	1	0	0	0	0	0
DHS	0	0	28	20-29	Urban	1	0	0	0	0	0
DHS	0	0	18	15-19	Urban	1	0	0	0	0	0
DHS	0	0	18	15-19	Urban	1	0	0	0	0	0
DHS	0	0	25	20-29	Urban	1	0	0	1	1	1
DHS	0	0	39	30-39	Urban	1	1	0	0	1	1
DHS	0	0	22	20-29	Urban	1	0	0	0	0	1
DHS	0	0	25	20-29	Urban	1	0	0	0	1	1
DHS	0	0	34	30-39	Urban	1	1	0	0	0	1
DHS	0	0	35	30-39	Urban	1	0	1	0	0	1
DHS	0	0	33	30-39	Urban	1	0	0	0	1	1
DHS	0	0	29	20-29	Urban	1	1	0	0	1	1
DHS	0	0	33	30-39	Urban	1	1	0	0	0	1
DHS	0	0	26	20-29	Urban	1	1	0	0	1	1
DHS	1	1	32	30-39	Urban	1	1	0	0	0	1
DHS	0	0	35	30-39	Urban	1	1	1	0	0	0
DHS	0	0	43	40-49	Urban	1	1	1	1	0	0
DHS	1	1	43	40-49	Urban	1	1	1	0	0	0
DHS	0	0	42	40-49	Urban	1	1	1	1	0	0
DHS	1	1	43	40-49	Urban	1	1	1	1	0	0
DHS	0	0	17	15-19	Urban	1	0	1	0	0	0
DHS	0	0	35	30-39	Urban	1	1	0	0	0	0
DHS	0	0	18	15-19	Urban	1	0	1	0	0	0
DHS	0	0	16	15-19	Urban	1	0	1	0	0	0
DHS	0	0	38	30-39	Urban	1	1	1	0	0	0
DHS	1	1	17	15-19	Urban	1	0	1	0	0	0
DHS	0	0	35	30-39	Urban	1	0	1	0	0	0
DHS	1	1	33	30-39	Urban	1	1	1	0	0	0
DHS	0	0	19	15-19	Urban	1	0	1	0	0	0
DHS	0	0	19	15-19	Urban	1	0	1	0	0	0
DHS	0	0	26	20-29	Urban	1	1	1	0	0	0
DHS	0	0	31	30-39	Urban	1	1	0	0	1	1
DHS	0	0	27	20-29	Urban	1	0	0	0	1	1
DHS	0	0	22	20-29	Urban	1	0	1	0	1	0
DHS	0	0	28	20-29	Urban	1	0	0	0	0	0
DHS	0	0	21	20-29	Urban	1	0	0	0	0	1
DHS	0	0	23	20-29	Urban	1	0	0	0	0	1
DHS	0	0	28	20-29	Urban	1	1	0	0	0	1
DHS	0	0	47	40-49	Urban	1	1	0	1	0	1
DHS	1	1	32	30-39	Urban	1	0	0	0	0	1
DHS	0	0	42	40-49	Urban	1	1	0	1	0	1
DHS	0	0	45	40-49	Urban	1	1	0	1	1	1
DHS	0	0	35	30-39	Urban	1	1	0	1	0	1
DHS	0	1	16	15-19	Urban	1	0	0	0	0	0
DHS	0	0	30	30-39	Urban	1	1	0	0	0	1
DHS	0	0	22	20-29	Urban	1	1	0	0	0	1
DHS	0	0	30	30-39	Urban	1	1	0	0	0	1
DHS	0	0	43	40-49	Urban	1	1	0	0	0	1
DHS	0	0	49	40-49	Urban	1	1	0	1	1	1
DHS	0	0	24	20-29	Urban	1	0	0	0	0	1
DHS	0	0	48	40-49	Urban	0	1	0	0	0	0
DHS	0	0	30	30-39	Urban	1	1	0	0	0	1
DHS	0	0	18	15-19	Urban	1	0	0	0	0	1
DHS	1	1	29	20-29	Urban	1	1	0	0	0	0
DHS	0	0	34	30-39	Urban	1	0	0	1	0	0
DHS	1	1	21	20-29	Urban	1	0	0	0	0	1
DHS	1	1	30	30-39	Urban	1	0	0	1	0	1
DHS	1	1	30	30-39	Urban	1	1	0	0	0	0
DHS	0	0	33	30-39	Urban	1	0	1	0	0	0
DHS	0	0	22	20-29	Urban	1	0	0	0	0	0
DHS	0	0	46	40-49	Urban	0	1	0	0	0	0
DHS	1	1	32	30-39	Urban	1	1	0	0	0	0
DHS	0	0	22	20-29	Urban	1	1	0	0	0	0
DHS	0	0	40	40-49	Urban	1	0	0	0	0	1
DHS	0	0	17	15-19	Urban	1	0	0	0	0	1
DHS	0	0	15	15-19	Urban	1	0	0	0	0	0
DHS	0	0	43	40-49	Urban	1	0	0	1	1	0
DHS	0	0	35	30-39	Urban	1	0	0	0	0	1
DHS	0	0	38	30-39	Urban	1	1	0	0	0	1
DHS	0	0	27	20-29	Urban	1	0	0	0	0	1
DHS	0	0	31	30-39	Urban	1	1	1	0	0	1
DHS	0	0	27	20-29	Urban	1	0	1	0	1	0
DHS	0	0	29	20-29	Urban	1	1	0	0	0	0
DHS	0	1	16	15-19	Urban	1	0	0	0	0	1
DHS	0	1	33	30-39	Urban	1	1	0	0	0	1
DHS	0	0	24	20-29	Urban	1	1	0	0	0	0
DHS	1	1	33	30-39	Urban	1	1	0	0	0	1
DHS	0	0	18	15-19	Urban	1	0	0	0	0	1
DHS	0	0	22	20-29	Urban	1	0	0	0	0	1
DHS	0	0	30	30-39	Urban	1	1	0	1	1	1
DHS	0	0	37	30-39	Urban	1	0	1	0	0	1
DHS	0	0	40	40-49	Urban	1	0	0	0	1	0
DHS	0	0	20	20-29	Urban	1	0	0	0	1	1
DHS	0	0	38	30-39	Urban	1	1	0	0	0	0
DHS	0	0	27	20-29	Urban	1	0	0	0	0	1
DHS	1	1	32	30-39	Urban	1	0	1	0	0	0
DHS	1	1	32	30-39	Urban	1	1	0	0	1	1
DHS	0	0	17	15-19	Urban	1	0	1	0	0	0
DHS	1	1	29	20-29	Rural	1	1	1	0	0	0
DHS	0	0	38	30-39	Rural	1	1	1	1	0	0
DHS	0	0	17	15-19	Rural	1	0	1	0	0	0
DHS	0	1	15	15-19	Rural	1	0	1	0	0	0
DHS	0	0	27	20-29	Rural	1	1	0	0	0	0
DHS	0	0	30	30-39	Rural	1	1	1	0	0	0
DHS	0	0	47	40-49	Rural	1	1	1	1	0	0
DHS	0	0	36	30-39	Rural	1	0	1	0	0	0
DHS	0	0	20	20-29	Rural	1	0	1	0	0	0
DHS	0	0	23	20-29	Rural	1	1	1	0	0	0
DHS	0	1	16	15-19	Rural	1	0	1	0	0	0
DHS	0	0	25	20-29	Urban	1	0	0	0	1	0
DHS	0	0	35	30-39	Urban	1	1	0	0	0	1
DHS	1	1	28	20-29	Urban	1	0	1	1	0	1
DHS	0	0	18	15-19	Urban	1	0	0	0	0	0
DHS	0	0	23	20-29	Urban	1	0	0	0	1	0
DHS	0	0	26	20-29	Urban	1	1	1	1	0	0
DHS	0	0	22	20-29	Urban	1	0	0	0	0	0
DHS	0	0	17	15-19	Urban	1	0	0	0	0	1
DHS	0	0	21	20-29	Urban	1	0	0	0	0	1
DHS	0	0	38	30-39	Urban	1	1	0	0	0	1
DHS	0	0	28	20-29	Urban	1	1	0	0	0	1
DHS	0	0	37	30-39	Urban	0	1	0	0	0	0
DHS	1	1	39	30-39	Urban	1	1	0	1	0	0
DHS	1	1	22	20-29	Urban	1	0	0	0	0	0
DHS	0	0	32	30-39	Urban	1	0	0	0	0	1
DHS	0	0	22	20-29	Urban	1	0	0	0	0	0
DHS	0	0	31	30-39	Urban	1	0	0	0	0	0
DHS	0	0	26	20-29	Urban	1	0	0	0	0	1
DHS	0	0	34	30-39	Urban	1	1	0	0	1	1
DHS	0	0	18	15-19	Urban	1	1	0	0	0	0
DHS	0	0	36	30-39	Urban	1	1	0	0	0	1
DHS	0	0	38	30-39	Urban	1	1	0	0	0	1
DHS	0	0	38	30-39	Urban	1	0	1	1	0	1
DHS	0	0	29	20-29	Urban	1	1	0	1	0	1
DHS	0	0	20	20-29	Urban	1	1	1	0	0	0
DHS	0	0	26	20-29	Urban	1	0	0	0	1	1
DHS	0	0	38	30-39	Urban	1	1	0	1	0	1
DHS	0	0	20	20-29	Urban	1	0	0	0	0	1
DHS	0	0	48	40-49	Urban	1	1	0	1	0	0
DHS	1	1	29	20-29	Urban	1	0	0	0	0	1
DHS	0	0	24	20-29	Urban	1	1	0	0	0	1
DHS	0	0	49	40-49	Urban	1	1	0	0	0	0
DHS	0	0	30	30-39	Urban	1	1	0	0	0	1
DHS	1	1	28	20-29	Urban	1	0	0	0	0	1
DHS	0	0	39	30-39	Urban	1	1	0	0	1	1
DHS	0	0	31	30-39	Urban	1	1	0	0	1	1
DHS	0	0	15	15-19	Urban	1	0	0	0	0	0
DHS	0	0	32	30-39	Urban	1	0	0	0	0	1
DHS	1	1	32	30-39	Urban	1	0	0	0	0	1
DHS	0	0	19	15-19	Urban	1	0	0	0	0	0
DHS	0	0	33	30-39	Urban	1	0	0	1	0	1
DHS	0	0	26	20-29	Urban	1	0	1	0	0	1
DHS	1	1	46	40-49	Urban	1	1	0	0	0	0
DHS	0	0	34	30-39	Urban	0	1	0	0	0	0
DHS	1	1	19	15-19	Urban	1	0	1	0	0	0
DHS	0	0	19	15-19	Urban	1	1	0	0	0	0
DHS	0	0	19	15-19	Urban	0	0	1	0	0	0
DHS	0	0	46	40-49	Urban	1	0	0	0	0	1
DHS	0	0	49	40-49	Urban	1	1	0	0	0	0
DHS	0	1	16	15-19	Urban	1	0	0	0	0	1
DHS	0	0	46	40-49	Urban	1	1	0	0	0	0
DHS	0	0	23	20-29	Urban	1	0	0	0	1	1
DHS	1	1	18	15-19	Urban	1	0	1	0	0	0
DHS	0	0	31	30-39	Urban	0	1	1	0	0	0
DHS	0	0	21	20-29	Urban	1	0	0	0	0	0
DHS	0	0	20	20-29	Urban	1	0	1	0	0	0
DHS	0	0	43	40-49	Urban	1	1	1	0	0	0
DHS	0	0	35	30-39	Urban	1	1	0	1	0	1
DHS	0	0	15	15-19	Urban	1	0	0	0	0	1
DHS	0	0	16	15-19	Urban	1	0	1	0	0	1
DHS	0	1	35	30-39	Urban	1	1	0	0	1	1
DHS	0	0	44	40-49	Urban	1	1	1	0	0	1
DHS	0	0	37	30-39	Urban	1	0	0	0	0	1
DHS	0	0	24	20-29	Urban	1	0	1	0	1	1
DHS	0	1	34	30-39	Urban	1	1	0	0	0	1
DHS	0	0	38	30-39	Urban	1	0	0	1	0	0
DHS	0	0	41	40-49	Urban	1	0	0	0	1	1
DHS	1	1	26	20-29	Urban	1	1	0	1	0	0
DHS	0	0	22	20-29	Urban	1	0	0	0	0	0
DHS	0	0	29	20-29	Urban	1	1	0	0	1	1
DHS	0	0	18	15-19	Urban	1	0	0	0	0	1
DHS	1	1	21	20-29	Urban	1	1	0	0	0	1
DHS	0	0	20	20-29	Urban	1	0	0	0	0	1
DHS	1	1	30	30-39	Urban	1	1	0	1	0	1
DHS	0	1	38	30-39	Urban	1	1	0	0	0	0
DHS	0	0	46	40-49	Urban	1	1	0	0	0	1
DHS	0	0	32	30-39	Urban	1	0	0	0	0	0
DHS	0	0	44	40-49	Urban	1	0	1	1	0	1
DHS	0	0	29	20-29	Urban	1	0	0	1	1	1
DHS	0	0	32	30-39	Urban	1	1	0	0	0	1
DHS	0	0	27	20-29	Urban	1	0	0	0	1	1
DHS	0	0	45	40-49	Urban	1	1	0	1	0	0
DHS	0	0	32	30-39	Urban	1	1	1	0	0	1
DHS	1	1	31	30-39	Urban	1	1	0	0	0	0
DHS	1	1	46	40-49	Urban	1	1	1	1	1	1
DHS	0	0	30	30-39	Urban	1	1	0	0	0	1
DHS	1	1	49	40-49	Urban	1	0	1	0	0	1
DHS	0	0	18	15-19	Urban	1	0	0	0	0	0
DHS	0	0	24	20-29	Urban	1	1	0	0	0	0
DHS	1	1	47	40-49	Urban	1	1	0	1	0	1
DHS	0	0	23	20-29	Urban	1	0	0	0	1	0
DHS	0	0	31	30-39	Urban	1	1	0	0	0	0
DHS	1	1	37	30-39	Urban	1	1	0	0	0	0
DHS	0	0	39	30-39	Urban	1	1	0	1	0	0
DHS	1	1	35	30-39	Urban	1	1	0	0	0	0
DHS	0	0	24	20-29	Urban	1	1	0	0	0	0
DHS	0	0	18	15-19	Urban	1	0	0	0	0	0
DHS	0	0	25	20-29	Urban	1	1	0	0	1	1
DHS	0	0	28	20-29	Urban	1	1	0	0	0	0
DHS	0	0	21	20-29	Rural	1	0	1	0	0	0
DHS	0	0	32	30-39	Rural	1	1	0	0	0	1
DHS	0	0	31	30-39	Rural	1	0	1	0	0	0
DHS	0	0	35	30-39	Rural	1	1	1	0	0	0
DHS	0	0	34	30-39	Rural	1	1	0	0	0	1
DHS	0	0	22	20-29	Rural	1	1	1	0	0	0
DHS	0	0	31	30-39	Rural	1	0	1	0	0	0
DHS	0	0	30	30-39	Rural	1	1	0	0	0	1
DHS	0	0	32	30-39	Rural	1	0	0	0	0	0
DHS	0	0	17	15-19	Rural	1	0	0	0	0	0
DHS	0	0	39	30-39	Urban	1	1	0	0	0	1
DHS	0	0	40	40-49	Urban	1	0	0	0	0	1
DHS	0	0	37	30-39	Urban	1	1	1	1	0	0
DHS	0	0	16	15-19	Urban	1	0	0	0	0	0
DHS	1	1	26	20-29	Urban	1	0	0	0	0	0
DHS	0	0	44	40-49	Urban	1	1	0	0	0	0
DHS	0	0	27	20-29	Urban	1	0	1	0	0	0
DHS	0	0	18	15-19	Urban	1	0	0	0	0	0
DHS	0	0	37	30-39	Urban	1	1	0	0	0	0
DHS	0	0	40	40-49	Urban	1	1	0	0	0	1
DHS	0	0	32	30-39	Urban	1	1	0	0	1	1
DHS	1	1	39	30-39	Urban	1	0	0	0	1	1
DHS	1	1	36	30-39	Urban	1	0	0	0	0	1
DHS	0	0	15	15-19	Urban	1	1	0	0	0	0
DHS	0	0	20	20-29	Urban	1	0	1	0	1	1
DHS	1	1	33	30-39	Urban	1	1	0	0	0	1
DHS	0	0	30	30-39	Urban	1	0	0	0	1	1
DHS	0	0	33	30-39	Urban	1	1	0	0	0	1
DHS	0	0	28	20-29	Urban	1	0	0	0	0	1
DHS	0	0	35	30-39	Urban	1	1	0	0	0	1
DHS	0	0	29	20-29	Urban	1	0	0	0	1	1
DHS	0	0	18	15-19	Urban	1	0	0	0	1	1
DHS	0	0	36	30-39	Urban	1	0	0	0	1	1
DHS	0	0	16	15-19	Urban	1	0	0	0	0	1
DHS	0	0	19	15-19	Urban	1	0	0	0	0	1
DHS	0	0	26	20-29	Urban	1	1	0	0	0	0
DHS	0	0	19	15-19	Urban	1	0	0	0	0	1
DHS	0	0	15	15-19	Urban	1	0	0	0	0	1
DHS	0	0	46	40-49	Urban	1	1	0	0	1	1
DHS	0	1	39	30-39	Urban	1	1	0	0	1	1
DHS	0	0	17	15-19	Urban	1	0	1	0	0	0
DHS	0	0	38	30-39	Urban	1	0	0	1	0	0
DHS	0	0	22	20-29	Urban	1	1	1	0	0	1
DHS	0	0	37	30-39	Urban	1	1	0	0	0	0
DHS	0	0	28	20-29	Urban	1	1	0	0	0	0
DHS	1	1	22	20-29	Urban	0	1	0	0	0	0
DHS	0	0	36	30-39	Urban	1	1	1	0	0	0
DHS	0	0	28	20-29	Urban	1	0	1	0	1	1
DHS	0	0	33	30-39	Urban	1	1	0	0	0	0
DHS	0	0	16	15-19	Urban	1	0	1	0	0	0
DHS	0	0	37	30-39	Urban	1	1	1	0	0	0
DHS	0	0	34	30-39	Urban	1	0	0	0	0	1
DHS	0	0	18	15-19	Urban	1	0	1	0	0	0
DHS	1	1	35	30-39	Urban	1	1	0	0	0	0
DHS	0	0	39	30-39	Urban	1	1	0	0	0	1
DHS	1	1	30	30-39	Urban	1	0	0	0	0	1
DHS	0	0	19	15-19	Urban	1	1	0	0	0	1
DHS	0	0	24	20-29	Urban	1	1	0	0	1	1
DHS	0	0	43	40-49	Urban	1	1	1	1	0	1
DHS	0	0	20	20-29	Urban	1	1	1	0	0	1
DHS	0	0	38	30-39	Urban	1	1	0	0	0	1
DHS	0	0	34	30-39	Urban	1	1	0	0	0	1
DHS	1	1	29	20-29	Urban	1	0	0	0	0	0
DHS	0	0	39	30-39	Urban	1	1	0	0	0	1
DHS	0	0	20	20-29	Urban	1	1	0	0	0	0
DHS	0	0	27	20-29	Urban	1	0	1	0	1	1
DHS	0	0	18	15-19	Urban	1	0	0	0	0	1
DHS	0	0	29	20-29	Urban	1	0	1	0	0	1
DHS	0	0	25	20-29	Urban	1	1	1	0	0	0
DHS	0	0	25	20-29	Urban	1	1	0	0	0	1
DHS	0	0	20	20-29	Urban	1	0	1	0	0	1
DHS	0	0	27	20-29	Urban	1	1	0	0	0	1
DHS	0	0	45	40-49	Urban	1	1	0	0	0	1
DHS	0	0	32	30-39	Urban	0	0	0	0	0	0
DHS	0	0	26	20-29	Urban	1	0	0	0	0	1
DHS	0	0	43	40-49	Urban	1	0	0	1	0	1
DHS	0	0	32	30-39	Urban	1	1	1	0	0	1
DHS	0	0	29	20-29	Urban	1	1	0	0	1	1
DHS	0	0	34	30-39	Urban	1	1	0	0	0	1
DHS	0	0	25	20-29	Urban	1	0	0	0	0	1
DHS	0	0	31	30-39	Urban	1	1	1	0	0	1
DHS	0	0	22	20-29	Urban	1	0	0	0	0	1
DHS	0	0	29	20-29	Urban	1	1	0	0	1	0
DHS	1	1	25	20-29	Urban	1	0	0	0	0	0
DHS	0	0	22	20-29	Urban	1	0	1	0	0	0
DHS	1	1	42	40-49	Urban	1	1	0	0	0	0
DHS	0	0	23	20-29	Urban	1	1	0	0	0	0
DHS	0	1	18	15-19	Urban	1	1	0	0	0	0
DHS	0	0	30	30-39	Urban	1	1	0	0	1	1
DHS	0	0	23	20-29	Urban	1	1	0	0	0	1
DHS	0	0	26	20-29	Urban	1	0	0	0	1	1
DHS	0	0	46	40-49	Urban	1	1	0	1	0	0
DHS	0	0	35	30-39	Urban	1	0	0	0	0	1
DHS	0	0	28	20-29	Urban	1	1	0	0	1	1
DHS	0	0	27	20-29	Urban	1	0	0	0	0	1
DHS	0	0	32	30-39	Urban	1	1	0	0	0	0
DHS	0	0	40	40-49	Urban	1	1	1	1	0	1
DHS	1	1	44	40-49	Urban	1	1	1	0	0	0
DHS	1	1	25	20-29	Urban	1	1	0	0	0	1
DHS	0	0	31	30-39	Urban	1	0	0	0	1	1
DHS	0	0	30	30-39	Urban	1	0	0	0	0	1
DHS	0	0	16	15-19	Urban	1	0	0	0	0	1
DHS	0	0	30	30-39	Urban	1	0	0	0	0	1
DHS	1	1	25	20-29	Urban	1	0	0	0	0	1
DHS	0	0	33	30-39	Urban	1	1	0	0	1	1
DHS	0	0	32	30-39	Urban	1	0	0	0	1	1
DHS	1	1	31	30-39	Urban	1	1	0	0	0	1
DHS	0	0	37	30-39	Urban	1	0	0	0	1	1
DHS	0	0	31	30-39	Urban	1	1	0	0	0	1
DHS	0	0	30	30-39	Urban	1	1	0	0	1	1
DHS	1	1	27	20-29	Urban	1	1	0	0	0	1
DHS	0	0	27	20-29	Urban	1	1	0	0	0	1
DHS	0	0	15	15-19	Urban	1	0	0	0	0	1
DHS	0	0	15	15-19	Urban	1	0	0	0	0	1
DHS	0	0	27	20-29	Urban	1	1	1	0	1	1
DHS	0	0	47	40-49	Urban	1	1	0	0	0	1
DHS	0	0	27	20-29	Urban	1	1	0	0	0	1
DHS	0	0	30	30-39	Urban	1	0	0	1	0	1
DHS	0	1	27	20-29	Urban	1	0	0	0	0	1
DHS	0	0	42	40-49	Rural	1	0	1	0	0	0
DHS	1	1	22	20-29	Rural	1	0	1	0	0	0
DHS	0	0	30	30-39	Rural	1	1	1	0	0	0
DHS	0	0	37	30-39	Rural	1	0	1	0	0	0
DHS	0	0	30	30-39	Rural	1	1	1	0	0	0
DHS	0	0	30	30-39	Rural	1	1	1	0	0	0
DHS	0	0	39	30-39	Rural	1	1	1	1	0	0
DHS	0	0	37	30-39	Rural	1	1	0	0	0	0
DHS	0	0	26	20-29	Rural	1	1	1	0	0	0
DHS	0	0	31	30-39	Urban	1	1	0	0	0	1
DHS	0	0	40	40-49	Urban	1	1	1	0	0	0
DHS	0	1	19	15-19	Urban	1	1	0	0	0	0
DHS	0	0	37	30-39	Urban	1	1	0	0	0	0
DHS	0	0	30	30-39	Urban	1	1	0	0	0	0
DHS	0	0	28	20-29	Urban	1	0	1	0	1	1
DHS	0	0	30	30-39	Urban	1	0	0	0	0	0
DHS	0	1	16	15-19	Urban	1	1	0	0	0	0
DHS	0	0	37	30-39	Urban	1	1	0	0	0	1
DHS	0	0	32	30-39	Urban	1	1	0	0	0	0
DHS	0	0	22	20-29	Urban	1	0	0	0	0	0
DHS	0	0	35	30-39	Urban	1	0	1	0	0	1
DHS	0	0	25	20-29	Urban	0	1	1	0	0	0
DHS	0	0	26	20-29	Urban	1	1	0	0	0	0
DHS	0	1	16	15-19	Urban	1	0	1	0	0	0
DHS	0	0	32	30-39	Urban	1	1	0	0	0	1
DHS	0	0	38	30-39	Urban	1	0	1	0	0	1
DHS	1	1	27	20-29	Urban	1	0	0	1	0	0
DHS	1	1	25	20-29	Urban	1	0	1	0	0	0
DHS	0	0	29	20-29	Urban	1	1	0	0	1	1
DHS	0	0	44	40-49	Urban	1	1	0	0	0	0
DHS	0	0	24	20-29	Urban	1	1	0	0	0	1
DHS	0	0	29	20-29	Urban	1	1	0	0	0	1
DHS	0	0	36	30-39	Urban	1	1	0	0	0	0
DHS	0	0	34	30-39	Urban	1	1	0	1	0	0
DHS	0	0	28	20-29	Urban	1	0	0	0	0	0
DHS	0	0	17	15-19	Urban	1	0	0	0	0	0
DHS	1	1	30	30-39	Urban	1	1	0	0	0	1
DHS	0	0	25	20-29	Urban	1	0	0	0	0	0
DHS	0	0	16	15-19	Urban	1	0	0	0	0	1
DHS	0	0	29	20-29	Urban	1	1	0	0	0	1
DHS	0	0	47	40-49	Urban	1	1	0	0	0	1
DHS	0	0	34	30-39	Urban	1	1	0	0	0	1
DHS	0	0	42	40-49	Urban	1	1	0	0	0	1
DHS	0	0	31	30-39	Urban	1	0	0	0	0	0
DHS	0	0	25	20-29	Urban	1	0	0	0	0	0
DHS	1	1	20	20-29	Urban	1	0	0	0	0	1
DHS	1	1	38	30-39	Urban	1	0	0	0	0	0
DHS	0	0	28	20-29	Urban	0	1	1	0	0	1
DHS	1	1	32	30-39	Urban	1	0	0	0	0	1
DHS	0	0	22	20-29	Urban	1	1	0	0	0	1
DHS	0	0	36	30-39	Urban	1	1	0	0	0	0
DHS	0	0	27	20-29	Urban	1	1	1	0	0	1
DHS	0	0	37	30-39	Urban	1	1	0	0	0	1
DHS	0	0	15	15-19	Urban	1	0	0	0	0	1
DHS	1	1	21	20-29	Urban	1	1	0	0	0	1
DHS	0	1	36	30-39	Urban	1	1	1	0	0	0
DHS	0	0	20	20-29	Urban	1	0	0	0	0	0
DHS	0	0	28	20-29	Urban	1	0	0	0	1	0
DHS	0	0	24	20-29	Urban	1	0	0	0	1	1
DHS	0	1	19	15-19	Urban	1	0	0	0	1	1
DHS	0	0	33	30-39	Urban	1	0	0	0	0	1
DHS	0	0	18	15-19	Urban	1	0	0	0	0	0
DHS	0	0	37	30-39	Urban	1	1	0	1	0	0
DHS	1	1	23	20-29	Urban	1	0	0	0	1	0
DHS	0	0	46	40-49	Urban	1	1	0	0	0	0
DHS	0	0	15	15-19	Urban	1	0	1	0	0	1
DHS	0	0	25	20-29	Urban	1	0	0	0	1	1
DHS	0	0	21	20-29	Urban	1	0	0	0	0	1
DHS	0	0	18	15-19	Urban	1	0	0	0	0	1
DHS	0	1	18	15-19	Urban	1	0	0	0	0	1
DHS	0	0	26	20-29	Urban	1	1	1	0	0	1
DHS	1	1	19	15-19	Urban	1	0	0	0	0	0
DHS	0	0	37	30-39	Urban	1	1	0	1	0	1
DHS	0	0	16	15-19	Urban	1	0	0	0	0	0
DHS	0	0	44	40-49	Urban	1	0	0	0	0	1
DHS	0	0	31	30-39	Urban	1	1	0	0	0	1
DHS	1	1	27	20-29	Urban	1	1	1	0	0	0
DHS	0	0	28	20-29	Urban	1	0	0	0	0	0
DHS	1	1	27	20-29	Urban	1	1	0	1	0	0
DHS	0	0	25	20-29	Rural	1	1	1	1	0	0
DHS	0	0	18	15-19	Rural	1	0	1	0	0	0
DHS	0	0	38	30-39	Rural	1	1	0	0	0	0
DHS	0	0	32	30-39	Rural	1	1	0	0	0	0
DHS	0	0	47	40-49	Rural	1	1	1	0	0	0
DHS	0	1	22	20-29	Rural	1	0	0	0	0	0
DHS	0	0	32	30-39	Rural	1	0	0	0	0	0
DHS	0	0	23	20-29	Rural	1	0	0	0	0	0
DHS	0	0	26	20-29	Rural	1	1	1	0	0	0
DHS	0	0	33	30-39	Rural	1	1	1	0	0	0
DHS	0	1	35	30-39	Rural	1	0	1	0	0	0
DHS	0	0	36	30-39	Rural	1	1	0	1	0	0
DHS	0	0	30	30-39	Rural	1	1	1	1	0	0
DHS	0	0	18	15-19	Rural	1	1	0	0	0	0
DHS	0	0	44	40-49	Rural	1	1	0	0	0	0
DHS	0	0	17	15-19	Urban	1	0	0	0	0	1
DHS	0	0	41	40-49	Urban	1	1	1	0	0	0
DHS	0	0	21	20-29	Urban	1	0	0	0	0	0
DHS	1	1	23	20-29	Urban	1	0	0	0	0	1
DHS	0	0	34	30-39	Urban	1	1	1	0	0	0
DHS	1	1	48	40-49	Urban	1	1	0	0	0	0
DHS	0	0	45	40-49	Urban	1	1	1	1	0	0
DHS	0	1	18	15-19	Urban	1	0	1	0	0	1
DHS	0	0	24	20-29	Urban	1	1	1	0	0	0
DHS	0	0	40	40-49	Urban	1	1	0	1	0	0
DHS	0	0	40	40-49	Urban	1	1	0	0	0	0
DHS	0	0	35	30-39	Urban	1	1	1	0	0	0
DHS	0	0	30	30-39	Urban	1	0	1	0	0	1
DHS	0	0	35	30-39	Urban	1	1	1	1	0	0
DHS	0	0	20	20-29	Urban	1	0	1	0	0	0
DHS	0	0	21	20-29	Urban	1	1	1	0	0	0
DHS	0	0	33	30-39	Urban	1	1	0	0	0	0
DHS	0	0	37	30-39	Urban	1	1	0	0	0	0
DHS	0	0	41	40-49	Urban	1	1	1	1	0	0
DHS	0	0	19	15-19	Urban	1	1	0	0	0	0
DHS	0	0	39	30-39	Urban	1	1	0	0	0	1
DHS	0	0	40	40-49	Urban	1	1	0	0	0	0
DHS	0	0	27	20-29	Urban	1	1	0	0	0	0
DHS	0	0	16	15-19	Urban	1	0	0	0	0	1
DHS	0	0	15	15-19	Urban	1	0	0	0	0	0
DHS	0	1	18	15-19	Urban	1	0	0	0	0	1
DHS	0	0	26	20-29	Urban	1	0	0	0	1	1
DHS	0	0	33	30-39	Urban	1	1	1	0	0	0
DHS	0	0	22	20-29	Urban	1	0	0	0	0	0
DHS	0	0	17	15-19	Urban	1	0	0	0	0	1
DHS	1	1	34	30-39	Urban	1	0	0	0	0	1
DHS	0	1	16	15-19	Urban	1	1	0	0	0	1
DHS	0	0	22	20-29	Urban	1	0	0	0	0	1
DHS	0	0	25	20-29	Urban	1	0	1	0	1	1
DHS	0	0	35	30-39	Rural	1	1	1	0	0	0
DHS	0	0	21	20-29	Rural	1	1	1	0	0	0
DHS	1	1	29	20-29	Rural	0	1	1	0	0	0
DHS	0	0	28	20-29	Rural	1	1	1	0	0	0
DHS	0	0	27	20-29	Rural	1	1	1	1	0	0
DHS	0	0	28	20-29	Rural	1	1	1	0	0	0
DHS	0	0	39	30-39	Rural	1	1	1	0	0	0
DHS	0	0	36	30-39	Rural	1	1	1	0	0	0
DHS	0	0	39	30-39	Rural	1	1	1	0	0	0
DHS	0	0	24	20-29	Rural	0	1	1	1	0	0
DHS	0	0	26	20-29	Rural	1	1	1	0	0	0
DHS	0	0	26	20-29	Rural	1	0	0	0	0	0
DHS	0	0	35	30-39	Rural	1	1	0	0	0	0
DHS	0	0	30	30-39	Rural	1	1	0	0	0	0
DHS	0	0	15	15-19	Rural	1	0	0	0	0	0
DHS	1	1	39	30-39	Rural	1	1	1	0	0	0
DHS	0	0	29	20-29	Rural	1	1	0	0	0	0
DHS	0	0	48	40-49	Rural	1	1	1	1	0	0
DHS	0	0	30	30-39	Rural	1	1	1	0	0	0
DHS	0	0	43	40-49	Rural	1	1	0	0	0	0
DHS	0	0	35	30-39	Rural	1	1	0	1	0	0
DHS	0	0	37	30-39	Rural	0	1	1	0	0	0
DHS	0	0	20	20-29	Rural	1	1	0	0	0	0
DHS	0	0	38	30-39	Rural	1	1	0	0	0	0
DHS	0	0	16	15-19	Rural	1	0	0	0	0	0
DHS	0	0	22	20-29	Urban	1	0	1	0	0	0
DHS	0	0	17	15-19	Urban	1	0	0	0	0	1
DHS	0	0	20	20-29	Urban	1	1	0	0	0	0
DHS	0	0	19	15-19	Urban	1	0	0	0	0	1
DHS	0	0	17	15-19	Urban	1	1	0	0	0	0
DHS	0	0	22	20-29	Urban	1	1	0	0	0	0
DHS	0	0	39	30-39	Urban	1	1	0	0	0	0
DHS	0	0	32	30-39	Urban	1	1	0	0	0	0
DHS	0	0	33	30-39	Urban	0	1	0	0	0	1
DHS	0	0	41	40-49	Urban	1	1	0	0	0	0
DHS	0	0	32	30-39	Urban	1	1	0	0	0	0
DHS	1	1	29	20-29	Urban	1	0	0	0	0	1
DHS	0	0	23	20-29	Urban	1	0	0	0	0	1
DHS	0	0	28	20-29	Urban	1	0	1	0	0	1
DHS	0	0	24	20-29	Urban	1	1	0	0	1	1
DHS	0	0	27	20-29	Urban	1	0	0	0	0	0
DHS	0	0	26	20-29	Urban	1	1	0	0	0	0
DHS	0	0	28	20-29	Urban	1	0	1	0	0	1
DHS	0	0	30	30-39	Urban	1	1	0	0	1	1
DHS	0	0	37	30-39	Urban	1	0	0	0	0	0
DHS	0	0	18	15-19	Urban	0	0	0	0	0	0
DHS	1	1	30	30-39	Urban	1	0	0	0	0	1
DHS	0	0	26	20-29	Urban	1	0	0	0	0	0
DHS	0	0	27	20-29	Urban	1	0	0	0	0	1
DHS	0	0	37	30-39	Urban	1	1	0	0	0	1
DHS	0	0	23	20-29	Urban	1	1	0	0	0	0
DHS	1	1	21	20-29	Urban	0	0	1	0	0	0
DHS	0	1	23	20-29	Urban	1	1	0	0	1	1
DHS	0	1	15	15-19	Urban	1	0	0	0	0	1
DHS	0	0	39	30-39	Urban	1	1	0	0	0	1
DHS	0	0	44	40-49	Urban	1	0	0	0	0	1
DHS	0	0	21	20-29	Urban	1	0	0	0	0	1
DHS	0	0	34	30-39	Urban	1	0	0	0	0	1
DHS	0	1	18	15-19	Urban	1	1	0	0	0	0
DHS	0	0	22	20-29	Urban	1	0	0	0	1	0
DHS	0	0	17	15-19	Urban	1	0	0	0	0	1
DHS	0	0	35	30-39	Urban	1	0	0	0	0	0
DHS	0	0	26	20-29	Urban	1	0	0	0	0	0
DHS	0	0	39	30-39	Urban	1	0	0	1	0	1
DHS	0	0	25	20-29	Urban	1	1	0	0	1	0
DHS	0	0	16	15-19	Urban	1	1	0	0	0	0
DHS	0	0	23	20-29	Urban	1	0	1	0	0	1
DHS	0	0	27	20-29	Urban	1	1	0	0	0	0
DHS	0	0	25	20-29	Rural	1	0	0	0	0	0
DHS	0	0	25	20-29	Rural	1	1	1	0	0	1
DHS	0	0	42	40-49	Rural	1	1	1	0	0	0
DHS	0	0	16	15-19	Rural	1	0	1	0	0	1
DHS	0	0	28	20-29	Rural	1	1	1	0	0	0
DHS	0	0	20	20-29	Rural	1	0	0	0	0	0
DHS	0	0	45	40-49	Rural	1	1	1	0	0	0
DHS	0	0	26	20-29	Rural	1	0	1	0	1	0
DHS	0	0	48	40-49	Rural	1	0	0	0	0	1
DHS	0	0	28	20-29	Rural	1	0	1	0	0	0
DHS	0	0	26	20-29	Urban	1	1	0	1	0	0
DHS	1	1	36	30-39	Urban	0	0	0	1	0	0
DHS	0	0	44	40-49	Urban	1	1	0	1	0	0
DHS	0	0	33	30-39	Urban	1	0	0	0	0	0
DHS	0	0	17	15-19	Urban	1	0	1	0	0	0
DHS	0	0	38	30-39	Urban	1	0	0	0	0	0
DHS	0	0	16	15-19	Urban	1	0	0	0	0	1
DHS	0	0	36	30-39	Urban	1	1	1	0	0	0
DHS	0	0	19	15-19	Urban	1	0	0	0	1	0
DHS	0	0	27	20-29	Urban	1	1	0	1	0	1
DHS	0	0	23	20-29	Urban	1	0	1	0	0	1
DHS	0	0	30	30-39	Urban	1	1	0	0	0	0
DHS	0	0	16	15-19	Urban	1	0	0	0	0	0
DHS	1	1	34	30-39	Urban	1	0	0	0	0	1
DHS	0	0	31	30-39	Urban	1	1	0	1	0	1
DHS	0	0	39	30-39	Rural	1	1	1	1	0	0
DHS	1	1	29	20-29	Rural	1	1	1	0	0	1
DHS	0	0	19	15-19	Rural	1	0	1	0	0	0
DHS	1	1	42	40-49	Rural	1	1	0	0	0	0
DHS	0	0	15	15-19	Rural	1	0	0	0	0	0
DHS	0	0	32	30-39	Rural	1	1	0	0	0	1
DHS	0	0	27	20-29	Rural	1	0	1	0	0	0
DHS	1	1	33	30-39	Rural	1	0	0	1	0	0
DHS	0	0	20	20-29	Rural	0	0	1	0	0	0
DHS	0	0	19	15-19	Rural	1	0	1	0	0	0
DHS	0	0	23	20-29	Rural	1	0	1	0	1	0
DHS	0	0	33	30-39	Rural	1	1	1	0	0	0
DHS	0	0	21	20-29	Rural	1	0	1	0	0	0
DHS	0	0	37	30-39	Rural	1	1	1	1	0	0
DHS	0	0	16	15-19	Rural	1	0	1	0	0	0
DHS	0	0	34	30-39	Rural	1	1	0	0	0	1
DHS	0	0	27	20-29	Rural	1	1	0	0	0	0
DHS	1	1	33	30-39	Rural	1	1	1	0	0	0
DHS	0	0	30	30-39	Urban	1	1	1	0	0	0
DHS	0	0	37	30-39	Urban	1	1	0	0	0	0
DHS	0	0	41	40-49	Urban	1	1	0	0	0	0
DHS	0	0	29	20-29	Urban	1	0	1	0	0	0
DHS	0	0	25	20-29	Urban	1	0	1	0	0	1
DHS	1	1	23	20-29	Urban	1	0	0	0	0	0
DHS	1	1	42	40-49	Urban	1	0	0	0	0	0
DHS	0	0	15	15-19	Urban	1	0	1	0	0	0
DHS	0	0	38	30-39	Urban	1	1	0	0	0	0
DHS	0	0	27	20-29	Urban	1	1	0	0	0	1
DHS	0	0	18	15-19	Urban	1	0	0	0	1	1
DHS	0	1	18	15-19	Urban	1	0	1	0	0	0
DHS	0	0	38	30-39	Urban	1	1	1	0	0	1
DHS	0	0	46	40-49	Urban	1	0	0	0	0	0
DHS	0	0	39	30-39	Urban	1	0	1	0	0	0
DHS	0	0	26	20-29	Urban	1	1	0	0	0	0
DHS	0	1	16	15-19	Urban	1	0	0	0	0	0
DHS	0	0	15	15-19	Urban	1	0	0	0	0	0
DHS	0	0	38	30-39	Urban	1	1	1	0	0	0
DHS	0	0	31	30-39	Urban	1	1	1	0	1	1
DHS	0	0	41	40-49	Urban	1	1	0	1	0	1
DHS	0	0	34	30-39	Urban	1	1	0	0	0	0
DHS	0	0	31	30-39	Urban	1	1	0	0	1	1
DHS	0	0	38	30-39	Urban	1	1	0	0	0	1
DHS	0	0	30	30-39	Urban	1	0	0	0	0	1
DHS	0	0	23	20-29	Urban	1	0	1	0	0	1
DHS	0	0	30	30-39	Urban	0	1	0	0	0	1
DHS	0	0	40	40-49	Urban	1	1	0	1	0	1
DHS	0	0	43	40-49	Urban	1	1	0	0	0	1
DHS	0	0	31	30-39	Urban	1	1	0	0	0	1
DHS	0	0	35	30-39	Urban	1	1	0	1	0	0
DHS	0	0	48	40-49	Urban	1	1	0	0	0	0
DHS	0	0	26	20-29	Urban	1	1	0	0	0	1
DHS	0	0	33	30-39	Urban	1	1	0	0	0	1
DHS	0	0	24	20-29	Urban	1	1	1	0	0	0
DHS	0	0	41	40-49	Urban	1	1	0	0	1	1
DHS	0	0	43	40-49	Urban	1	1	0	0	0	0
DHS	0	0	24	20-29	Urban	1	1	1	0	0	0
DHS	0	0	46	40-49	Urban	1	1	0	0	0	1
DHS	0	0	20	20-29	Urban	1	1	0	0	1	0
DHS	0	0	28	20-29	Urban	1	1	0	0	0	0
DHS	0	0	29	20-29	Urban	1	0	0	0	0	1
DHS	0	0	26	20-29	Urban	1	1	1	0	0	1
DHS	0	0	26	20-29	Urban	1	1	0	0	1	0
DHS	0	0	25	20-29	Urban	1	1	0	0	0	1
DHS	0	0	40	40-49	Urban	1	1	1	0	0	0
DHS	0	0	17	15-19	Urban	1	1	0	0	0	1
DHS	0	0	30	30-39	Urban	1	0	0	0	1	1
DHS	0	0	35	30-39	Urban	1	1	0	0	0	1
DHS	0	0	27	20-29	Urban	1	1	0	0	0	1
DHS	0	0	49	40-49	Urban	1	1	1	1	0	1
DHS	0	0	36	30-39	Urban	1	1	0	0	0	1
DHS	0	0	24	20-29	Urban	1	1	0	0	0	1
DHS	0	0	35	30-39	Urban	1	1	0	0	0	1
DHS	0	0	25	20-29	Urban	1	0	0	0	1	1
DHS	0	0	26	20-29	Urban	1	0	0	0	0	1
DHS	1	1	33	30-39	Urban	1	1	0	1	0	1
DHS	0	0	28	20-29	Urban	1	1	0	0	1	1
DHS	0	0	45	40-49	Urban	1	1	0	0	0	1
DHS	0	0	49	40-49	Urban	1	1	0	1	0	1
DHS	0	0	38	30-39	Urban	1	0	0	0	0	1
DHS	0	0	33	30-39	Urban	1	1	0	0	0	0
DHS	1	1	26	20-29	Urban	1	0	0	0	0	0
DHS	0	0	35	30-39	Urban	1	1	0	0	0	1
DHS	1	1	28	20-29	Urban	1	1	0	0	0	1
DHS	1	1	43	40-49	Urban	1	1	0	0	0	1
DHS	0	0	32	30-39	Urban	1	1	0	0	0	1
DHS	0	0	18	15-19	Urban	1	0	0	0	0	0
DHS	0	0	28	20-29	Urban	1	0	0	0	0	1
DHS	0	0	32	30-39	Urban	1	1	0	0	1	1
DHS	1	1	35	30-39	Urban	1	0	0	0	0	1
DHS	1	1	31	30-39	Urban	1	1	0	0	0	0
DHS	0	0	40	40-49	Urban	1	0	0	0	0	1
DHS	0	0	49	40-49	Urban	1	0	0	0	0	0
DHS	0	0	30	30-39	Urban	1	1	0	0	1	1
DHS	0	0	38	30-39	Urban	1	1	0	0	1	1
DHS	0	0	29	20-29	Urban	1	0	0	0	1	0
DHS	1	1	28	20-29	Urban	1	0	0	0	0	1
DHS	0	0	38	30-39	Urban	1	1	0	0	0	1
DHS	0	0	24	20-29	Urban	1	1	0	0	0	0
DHS	0	0	15	15-19	Urban	1	0	0	0	0	1
DHS	0	0	28	20-29	Urban	1	1	0	0	0	0
DHS	0	0	28	20-29	Urban	1	0	0	0	0	1
DHS	0	0	25	20-29	Urban	1	0	0	0	0	1
DHS	0	1	35	30-39	Urban	1	1	0	0	0	0
DHS	0	0	41	40-49	Urban	1	1	0	0	0	1
DHS	0	0	31	30-39	Urban	1	0	0	0	1	1
DHS	0	0	48	40-49	Urban	1	1	1	0	0	0
DHS	0	0	25	20-29	Urban	1	1	0	0	0	1
DHS	1	1	35	30-39	Urban	1	1	0	0	0	1
DHS	0	0	25	20-29	Urban	1	1	0	0	0	0
DHS	0	0	24	20-29	Urban	1	1	0	0	0	1
DHS	0	0	36	30-39	Urban	1	0	0	0	0	1
DHS	0	0	25	20-29	Urban	1	1	0	0	0	0
DHS	0	0	27	20-29	Urban	1	1	0	0	0	0
DHS	0	0	20	20-29	Rural	1	1	1	0	0	0
DHS	0	0	48	40-49	Rural	1	1	1	0	0	0
DHS	0	0	44	40-49	Rural	1	0	0	1	0	0
DHS	0	0	15	15-19	Rural	1	0	1	0	0	0
DHS	0	0	25	20-29	Rural	1	1	1	0	0	0
DHS	0	0	15	15-19	Rural	1	0	0	0	0	0
DHS	0	0	18	15-19	Rural	1	1	0	0	0	0
DHS	0	0	20	20-29	Rural	1	0	1	0	0	0
DHS	0	0	38	30-39	Rural	0	1	0	0	0	0
DHS	0	0	24	20-29	Rural	1	1	1	0	0	0
DHS	0	0	38	30-39	Rural	1	1	1	0	0	0
DHS	1	1	48	40-49	Rural	1	1	1	0	0	0
DHS	0	0	45	40-49	Rural	1	1	1	0	0	0
DHS	0	0	26	20-29	Rural	1	1	1	0	0	0
DHS	1	1	26	20-29	Rural	0	1	1	0	0	0
DHS	1	1	29	20-29	Rural	1	0	1	1	0	0
DHS	0	0	31	30-39	Rural	1	1	1	1	0	0
DHS	0	0	34	30-39	Rural	0	1	1	0	0	0
DHS	0	0	29	20-29	Rural	1	1	1	0	0	0
DHS	0	0	18	15-19	Rural	1	0	1	0	0	0
DHS	0	0	23	20-29	Rural	1	1	1	0	0	0
DHS	0	0	31	30-39	Rural	1	1	1	0	0	0
DHS	0	0	21	20-29	Rural	1	1	1	0	0	0
DHS	0	0	38	30-39	Rural	1	1	1	1	0	0
DHS	1	1	34	30-39	Rural	1	1	1	0	0	0
DHS	0	0	24	20-29	Rural	0	0	1	0	0	0
DHS	0	0	29	20-29	Rural	1	1	1	0	0	0
DHS	1	1	25	20-29	Rural	1	1	1	0	0	0
DHS	1	1	35	30-39	Rural	1	1	1	1	0	0
DHS	0	0	19	15-19	Rural	1	0	1	0	0	0
DHS	0	0	28	20-29	Rural	1	1	0	0	0	0
DHS	1	1	45	40-49	Rural	1	1	0	1	0	0
DHS	0	0	22	20-29	Rural	1	1	0	0	0	0
DHS	0	0	49	40-49	Rural	1	1	1	0	0	0
DHS	1	1	40	40-49	Rural	1	1	1	0	0	0
DHS	0	0	35	30-39	Urban	1	0	0	0	0	1
DHS	0	0	19	15-19	Urban	1	0	0	0	1	0
DHS	0	0	19	15-19	Urban	1	0	0	0	0	0
DHS	0	1	20	20-29	Urban	1	0	0	0	0	1
DHS	0	0	32	30-39	Urban	1	1	0	0	0	1
DHS	0	0	30	30-39	Urban	1	1	0	0	0	1
DHS	0	0	15	15-19	Urban	1	0	0	0	0	1
DHS	0	0	26	20-29	Urban	1	1	1	0	1	1
DHS	0	0	26	20-29	Urban	1	1	0	0	0	1
DHS	0	0	25	20-29	Urban	1	1	0	0	0	1
DHS	0	0	48	40-49	Urban	1	1	0	0	0	1
DHS	0	0	49	40-49	Urban	1	1	0	0	0	1
DHS	0	0	28	20-29	Urban	1	1	0	0	0	1
DHS	0	0	39	30-39	Urban	1	1	0	0	0	1
DHS	0	0	19	15-19	Urban	1	0	0	0	0	1
DHS	0	0	34	30-39	Urban	1	1	1	0	0	0
DHS	0	0	29	20-29	Urban	1	1	0	0	0	1
DHS	0	0	34	30-39	Urban	0	0	1	1	0	1
DHS	0	0	36	30-39	Urban	1	1	0	0	1	0
DHS	0	0	34	30-39	Urban	1	1	0	0	0	1
DHS	1	1	33	30-39	Urban	1	1	0	0	0	1
DHS	1	1	34	30-39	Urban	1	1	0	0	0	0
DHS	1	1	28	20-29	Urban	1	0	0	0	0	0
DHS	0	0	15	15-19	Urban	1	0	1	0	0	1
DHS	1	1	30	30-39	Urban	1	1	1	0	0	1
DHS	0	0	44	40-49	Urban	1	0	1	0	0	1
DHS	0	0	24	20-29	Urban	1	1	1	0	0	1
DHS	0	0	44	40-49	Urban	1	1	0	0	1	0
DHS	0	0	22	20-29	Urban	1	0	0	0	0	0
DHS	0	0	15	15-19	Urban	1	0	1	0	0	0
DHS	0	0	44	40-49	Urban	1	1	0	0	1	1
DHS	0	0	20	20-29	Urban	1	0	0	0	0	1
DHS	0	0	22	20-29	Urban	1	0	1	0	1	1
DHS	0	0	24	20-29	Urban	1	0	0	0	1	1
DHS	0	1	42	40-49	Urban	1	1	1	0	1	1
DHS	0	0	25	20-29	Urban	1	1	0	0	0	1
DHS	0	0	25	20-29	Urban	1	1	0	0	1	1
DHS	0	0	33	30-39	Urban	1	1	0	0	0	0
DHS	0	0	29	20-29	Urban	1	1	1	0	1	1
DHS	0	0	43	40-49	Urban	1	1	0	0	0	1
DHS	1	1	35	30-39	Urban	1	1	0	0	0	1
DHS	0	0	27	20-29	Urban	1	1	0	1	0	1
DHS	0	0	28	20-29	Urban	1	1	0	0	0	0
DHS	0	0	27	20-29	Urban	1	0	0	0	0	0
DHS	0	0	26	20-29	Urban	1	1	0	0	0	1
DHS	0	0	49	40-49	Urban	1	1	0	1	0	1
DHS	0	0	42	40-49	Urban	1	1	0	1	0	1
DHS	0	0	47	40-49	Urban	1	1	0	0	0	1
DHS	0	0	29	20-29	Urban	1	0	0	0	0	0
DHS	0	0	24	20-29	Urban	1	0	0	0	0	1
DHS	0	0	28	20-29	Urban	1	1	0	0	0	1
DHS	0	0	26	20-29	Urban	1	0	0	0	1	1
DHS	0	0	37	30-39	Urban	1	1	0	0	1	0
DHS	0	0	32	30-39	Urban	1	0	0	0	0	0
DHS	0	0	25	20-29	Urban	1	0	1	0	0	0
DHS	0	0	29	20-29	Urban	1	0	1	0	0	0
DHS	0	0	21	20-29	Urban	1	0	0	0	0	1
DHS	0	0	29	20-29	Urban	1	0	0	0	0	0
DHS	0	0	42	40-49	Urban	1	1	0	0	0	0
DHS	0	0	25	20-29	Urban	1	1	0	0	0	0
DHS	0	0	30	30-39	Urban	1	0	0	0	0	0
DHS	0	0	28	20-29	Urban	1	0	0	0	0	1
DHS	0	0	37	30-39	Urban	1	1	0	0	0	0
DHS	0	0	15	15-19	Urban	1	0	1	0	0	0
DHS	0	0	23	20-29	Urban	1	0	0	0	1	1
DHS	0	0	39	30-39	Urban	1	1	1	0	1	1
DHS	0	0	18	15-19	Urban	1	0	1	0	0	0
DHS	0	0	19	15-19	Urban	1	0	0	0	0	0
DHS	0	0	38	30-39	Urban	1	1	1	0	0	0
DHS	1	1	40	40-49	Urban	1	1	0	0	0	0
DHS	1	1	30	30-39	Urban	1	0	0	1	0	0
DHS	0	1	45	40-49	Urban	1	1	1	1	0	0
DHS	0	0	40	40-49	Urban	1	1	1	1	0	0
DHS	0	0	24	20-29	Urban	1	0	0	1	0	0
DHS	0	0	22	20-29	Urban	1	0	1	0	0	0
DHS	0	0	28	20-29	Urban	1	1	1	0	0	0
DHS	1	1	25	20-29	Urban	1	0	1	0	0	0
DHS	0	0	26	20-29	Urban	0	0	0	0	0	1
DHS	0	0	25	20-29	Urban	1	1	0	0	0	0
DHS	0	0	40	40-49	Urban	1	1	1	1	0	0
DHS	1	1	30	30-39	Urban	1	1	1	1	0	1
DHS	0	0	32	30-39	Urban	1	1	0	0	0	0
DHS	0	1	19	15-19	Urban	1	1	1	0	0	0
DHS	0	0	29	20-29	Urban	1	1	0	1	0	1
DHS	0	0	39	30-39	Urban	1	0	0	1	0	1
DHS	0	0	24	20-29	Urban	1	0	0	0	1	1
DHS	0	0	30	30-39	Urban	1	1	0	0	0	0
DHS	1	1	28	20-29	Urban	1	1	1	1	0	0
DHS	0	0	23	20-29	Urban	1	0	0	0	0	1
DHS	1	1	37	30-39	Urban	1	1	0	0	0	0
DHS	0	0	26	20-29	Urban	1	0	0	0	0	1
DHS	0	0	33	30-39	Urban	1	1	0	0	0	0
DHS	0	0	24	20-29	Urban	1	1	0	0	0	1
DHS	0	0	40	40-49	Urban	1	1	0	0	0	1
DHS	0	0	24	20-29	Urban	1	0	0	0	0	0
DHS	0	0	40	40-49	Urban	0	1	0	0	0	0
DHS	0	1	20	20-29	Urban	1	1	0	0	0	0
DHS	1	1	29	20-29	Urban	1	1	0	0	0	1
DHS	0	0	26	20-29	Urban	1	1	1	0	0	1
DHS	0	0	32	30-39	Urban	1	1	1	1	0	0
DHS	0	0	17	15-19	Urban	1	0	0	0	1	0
DHS	0	0	20	20-29	Urban	1	0	0	0	1	1
DHS	0	0	38	30-39	Urban	1	1	0	0	0	0
DHS	0	0	28	20-29	Urban	1	0	0	0	1	1
DHS	0	0	23	20-29	Urban	1	0	0	0	1	1
DHS	0	0	18	15-19	Urban	1	0	0	0	1	1
DHS	0	1	19	15-19	Urban	1	0	0	0	1	1
DHS	0	0	22	20-29	Urban	1	0	0	0	1	1
DHS	0	0	21	20-29	Urban	1	0	0	0	1	0
DHS	0	0	18	15-19	Urban	1	0	0	0	1	1
DHS	0	1	17	15-19	Urban	1	0	0	0	0	0
DHS	0	0	32	30-39	Urban	1	1	0	0	1	1
DHS	0	1	18	15-19	Urban	1	0	0	0	1	1
DHS	0	0	31	30-39	Urban	1	0	0	0	0	1
DHS	1	1	45	40-49	Urban	1	1	0	0	0	0
DHS	0	0	20	20-29	Urban	1	0	0	0	1	1
DHS	0	0	34	30-39	Urban	1	1	0	0	0	1
DHS	0	0	44	40-49	Urban	0	1	0	0	0	1
DHS	0	0	36	30-39	Urban	1	0	0	1	0	1
DHS	0	0	26	20-29	Urban	1	1	0	1	0	0
DHS	0	0	24	20-29	Urban	1	1	0	0	0	1
DHS	0	0	41	40-49	Urban	1	0	0	0	0	1
DHS	0	0	38	30-39	Urban	1	1	0	1	0	1
DHS	0	0	30	30-39	Urban	1	1	0	0	0	0
DHS	0	1	21	20-29	Urban	1	0	1	0	0	0
DHS	0	0	29	20-29	Urban	1	1	0	0	0	0
DHS	0	0	28	20-29	Urban	1	1	1	0	0	0
DHS	0	0	43	40-49	Urban	1	1	1	0	0	0
DHS	0	0	23	20-29	Urban	1	0	0	0	0	0
DHS	0	0	48	40-49	Urban	1	0	1	0	0	0
DHS	0	0	48	40-49	Urban	1	1	1	0	0	0
DHS	0	0	47	40-49	Urban	1	1	1	1	0	0
DHS	0	0	16	15-19	Urban	1	0	1	0	0	0
DHS	0	0	15	15-19	Urban	1	0	1	0	0	0
DHS	0	0	22	20-29	Urban	1	0	1	0	0	0
DHS	0	0	16	15-19	Urban	1	0	1	0	0	0
DHS	0	0	16	15-19	Urban	1	0	1	0	0	0
DHS	0	0	18	15-19	Urban	0	0	0	0	0	0
DHS	0	0	32	30-39	Urban	1	1	1	0	0	0
DHS	0	0	23	20-29	Urban	1	1	1	0	0	0
DHS	0	0	21	20-29	Urban	0	1	1	0	0	0
DHS	0	0	43	40-49	Urban	1	0	1	0	0	1
DHS	0	0	27	20-29	Urban	1	1	0	0	0	1
DHS	0	1	40	40-49	Urban	0	1	0	0	0	1
DHS	0	0	31	30-39	Urban	1	1	0	0	0	0
DHS	0	0	25	20-29	Urban	1	1	0	0	0	1
DHS	0	0	29	20-29	Urban	1	1	0	0	1	1
DHS	1	1	26	20-29	Urban	1	1	0	0	1	1
DHS	0	0	30	30-39	Urban	1	1	0	0	1	1
DHS	0	0	40	40-49	Urban	1	1	0	0	0	1
DHS	0	0	37	30-39	Urban	1	1	1	0	1	0
DHS	0	0	24	20-29	Urban	1	1	0	0	1	1
DHS	0	0	21	20-29	Urban	1	0	0	0	0	1
DHS	1	1	30	30-39	Urban	1	1	0	0	0	0
DHS	0	1	36	30-39	Urban	1	1	0	0	1	1
DHS	0	0	46	40-49	Urban	1	0	0	0	0	1
DHS	0	1	33	30-39	Urban	1	1	1	0	0	1
DHS	0	0	24	20-29	Urban	1	0	0	0	1	1
DHS	0	0	32	30-39	Urban	1	0	0	0	1	1
DHS	0	0	34	30-39	Urban	1	1	1	1	1	1
DHS	0	0	16	15-19	Urban	1	0	1	0	0	1
DHS	0	0	32	30-39	Urban	1	0	1	0	1	1
DHS	1	1	30	30-39	Urban	1	0	0	0	1	1
DHS	0	0	19	15-19	Urban	1	0	1	0	0	1
DHS	0	0	24	20-29	Urban	1	0	0	0	0	1
DHS	0	0	33	30-39	Urban	1	1	0	0	1	1
DHS	0	0	33	30-39	Urban	1	1	0	0	1	1
DHS	0	1	16	15-19	Urban	1	1	1	0	0	1
DHS	0	0	22	20-29	Urban	1	0	0	0	1	1
DHS	0	0	21	20-29	Urban	1	0	0	0	0	1
DHS	0	0	25	20-29	Rural	1	1	1	0	0	1
DHS	0	0	32	30-39	Rural	1	1	1	0	0	0
DHS	0	0	45	40-49	Rural	1	0	1	0	0	0
DHS	0	0	20	20-29	Rural	1	0	1	0	0	0
DHS	0	0	23	20-29	Rural	0	1	0	0	0	0
DHS	0	0	17	15-19	Rural	1	0	1	0	0	0
DHS	0	0	38	30-39	Rural	1	1	0	0	0	1
DHS	0	0	23	20-29	Rural	1	0	0	0	0	1
DHS	0	0	23	20-29	Urban	0	1	0	0	0	0
DHS	0	0	32	30-39	Urban	1	0	0	0	0	1
DHS	0	0	25	20-29	Urban	1	1	0	0	1	1
DHS	0	0	42	40-49	Urban	1	1	1	0	0	0
DHS	0	0	17	15-19	Urban	1	1	0	0	0	0
DHS	0	0	26	20-29	Urban	1	1	1	0	0	1
DHS	0	0	15	15-19	Urban	1	0	0	0	0	0
DHS	0	0	25	20-29	Urban	1	1	1	0	0	0
DHS	0	0	42	40-49	Urban	1	1	0	0	0	1
DHS	0	0	34	30-39	Urban	1	1	0	0	0	1
DHS	0	0	32	30-39	Urban	1	1	0	0	0	0
DHS	0	0	22	20-29	Urban	1	1	0	0	0	1
DHS	0	0	34	30-39	Urban	1	1	0	0	0	1
DHS	0	0	21	20-29	Urban	1	0	0	0	1	1
DHS	1	1	29	20-29	Urban	1	1	1	0	0	0
DHS	0	1	22	20-29	Urban	1	1	0	0	0	1
DHS	0	0	20	20-29	Urban	1	1	0	0	0	0
DHS	0	0	20	20-29	Urban	1	0	0	0	0	0
DHS	0	0	30	30-39	Urban	1	1	0	0	0	0
DHS	0	0	19	15-19	Urban	1	1	0	0	0	1
DHS	0	0	17	15-19	Urban	1	0	0	0	1	1
DHS	0	0	21	20-29	Urban	1	1	0	0	0	1
DHS	0	0	25	20-29	Urban	1	1	0	0	0	1
DHS	0	0	38	30-39	Urban	1	0	1	1	0	1
DHS	0	0	17	15-19	Urban	1	0	0	0	0	0
DHS	0	0	27	20-29	Urban	1	1	1	0	0	0
DHS	0	0	17	15-19	Urban	1	0	1	0	0	0
DHS	0	0	27	20-29	Urban	1	0	0	0	0	0
DHS	0	0	41	40-49	Urban	1	1	1	0	0	0
DHS	1	1	42	40-49	Urban	1	1	0	0	0	0
DHS	0	0	36	30-39	Urban	1	1	1	1	0	0
DHS	0	0	22	20-29	Urban	1	1	0	0	0	0
DHS	0	1	29	20-29	Urban	1	1	1	0	0	0
DHS	1	1	21	20-29	Urban	1	0	0	0	0	1
DHS	0	0	35	30-39	Urban	1	1	1	0	0	0
DHS	0	0	32	30-39	Urban	1	1	1	1	0	0
DHS	0	0	19	15-19	Urban	1	0	1	0	0	0
DHS	0	0	26	20-29	Urban	1	0	1	0	0	1
DHS	1	1	40	40-49	Urban	1	1	0	0	0	1
DHS	0	0	44	40-49	Urban	1	0	0	0	0	0
DHS	0	0	20	20-29	Urban	1	0	1	0	1	1
DHS	0	0	21	20-29	Urban	1	0	0	0	0	0
DHS	0	0	38	30-39	Urban	1	1	1	0	0	0
DHS	0	0	20	20-29	Urban	1	0	0	0	0	0
DHS	0	1	30	30-39	Urban	0	1	0	0	0	0
DHS	0	0	29	20-29	Urban	1	1	0	1	0	0
DHS	0	0	30	30-39	Urban	1	1	1	0	1	0
DHS	1	1	36	30-39	Urban	1	1	0	1	0	0
DHS	0	0	40	40-49	Urban	1	1	1	0	0	0
DHS	0	0	44	40-49	Urban	1	1	1	0	0	0
DHS	0	0	22	20-29	Urban	1	1	0	0	0	1
DHS	0	0	49	40-49	Urban	1	1	0	0	1	0
DHS	0	0	42	40-49	Urban	1	1	0	1	0	0
DHS	0	0	49	40-49	Urban	1	1	0	0	0	0
DHS	1	1	38	30-39	Urban	1	1	0	1	0	1
DHS	0	0	16	15-19	Urban	1	0	0	0	0	0
DHS	0	0	25	20-29	Urban	1	1	0	0	0	1
DHS	0	0	30	30-39	Urban	1	1	0	1	0	1
DHS	1	1	36	30-39	Urban	1	0	0	0	0	0
DHS	0	0	36	30-39	Urban	0	1	0	0	0	0
DHS	0	0	17	15-19	Urban	1	0	1	0	0	0
DHS	0	0	30	30-39	Urban	1	1	1	0	1	1
DHS	0	0	35	30-39	Urban	1	1	0	0	0	0
DHS	1	1	32	30-39	Urban	1	0	0	0	0	1
DHS	0	0	38	30-39	Urban	1	1	1	1	0	0
DHS	0	0	37	30-39	Urban	1	1	1	1	0	0
DHS	0	0	18	15-19	Urban	1	1	0	0	0	0
DHS	0	0	48	40-49	Urban	1	1	1	0	0	0
DHS	0	1	18	15-19	Urban	1	0	1	0	0	0
DHS	0	0	34	30-39	Urban	1	1	0	0	0	0
DHS	0	0	16	15-19	Urban	1	0	1	0	0	0
DHS	0	0	21	20-29	Urban	1	0	1	0	0	0
DHS	0	0	17	15-19	Urban	1	0	1	0	0	0
DHS	0	0	48	40-49	Urban	1	1	1	0	0	0
DHS	0	0	31	30-39	Urban	1	0	0	0	0	0
DHS	0	0	18	15-19	Urban	1	1	1	0	0	0
DHS	0	0	22	20-29	Urban	1	1	1	0	0	0
DHS	0	0	38	30-39	Urban	1	1	0	0	0	0
DHS	0	0	23	20-29	Urban	1	1	0	0	0	0
DHS	0	0	34	30-39	Urban	1	1	0	0	0	0
DHS	0	0	15	15-19	Urban	1	0	0	0	0	0
DHS	0	0	27	20-29	Urban	1	1	1	0	0	0
DHS	0	0	32	30-39	Urban	1	1	1	0	0	1
DHS	0	0	25	20-29	Urban	1	1	0	0	0	0
DHS	0	0	20	20-29	Urban	1	1	0	0	0	0
DHS	0	0	24	20-29	Urban	1	0	0	0	0	1
DHS	0	0	19	15-19	Urban	1	0	0	0	0	1
DHS	1	1	26	20-29	Urban	1	1	0	0	0	1
DHS	0	0	38	30-39	Urban	1	1	0	0	0	0
DHS	1	1	28	20-29	Urban	0	1	0	0	0	0
DHS	0	0	31	30-39	Urban	1	0	0	0	0	0
DHS	0	0	23	20-29	Urban	1	1	0	0	0	0
DHS	0	0	17	15-19	Urban	1	0	0	0	0	0
DHS	0	0	46	40-49	Urban	1	1	0	1	0	1
DHS	1	1	39	30-39	Urban	1	1	0	0	0	0
DHS	0	0	26	20-29	Urban	1	0	0	0	0	1
DHS	0	0	36	30-39	Urban	1	1	1	0	0	1
DHS	0	0	28	20-29	Urban	1	1	0	0	1	1
DHS	0	0	33	30-39	Urban	0	1	0	1	0	0
DHS	0	0	33	30-39	Urban	1	1	0	0	0	1
DHS	0	0	36	30-39	Urban	1	0	0	0	0	0
DHS	0	0	15	15-19	Urban	1	1	0	0	0	1
DHS	0	0	37	30-39	Urban	1	1	0	0	0	1
DHS	0	0	34	30-39	Urban	1	0	0	0	0	1
DHS	0	0	35	30-39	Urban	1	0	0	0	1	1
DHS	0	0	30	30-39	Urban	1	1	0	0	0	1
DHS	0	0	35	30-39	Urban	1	1	0	0	0	0
DHS	0	0	35	30-39	Urban	1	1	0	1	0	1
DHS	0	0	23	20-29	Urban	1	0	0	0	1	0
DHS	0	0	16	15-19	Urban	1	0	0	0	0	0
DHS	0	0	17	15-19	Urban	1	0	0	0	0	0
DHS	0	0	49	40-49	Urban	1	0	0	0	0	0
DHS	0	0	23	20-29	Urban	1	0	0	0	0	1
DHS	0	0	34	30-39	Urban	1	1	1	0	0	0
DHS	0	0	27	20-29	Urban	1	1	1	0	0	0
DHS	0	0	26	20-29	Urban	1	1	0	0	0	0
DHS	0	0	21	20-29	Urban	1	0	0	0	0	0
DHS	0	0	15	15-19	Urban	1	0	1	0	0	0
DHS	0	0	30	30-39	Urban	1	1	0	1	0	0
DHS	0	0	44	40-49	Urban	1	1	1	1	0	0
DHS	0	0	40	40-49	Urban	1	1	0	0	0	1
DHS	1	1	28	20-29	Urban	1	1	1	0	0	1
DHS	0	0	29	20-29	Urban	1	0	0	0	0	0
DHS	0	1	35	30-39	Urban	1	1	0	0	0	1
DHS	0	0	21	20-29	Urban	1	1	0	0	0	1
DHS	0	0	47	40-49	Urban	1	1	1	1	0	0
DHS	0	0	26	20-29	Urban	1	1	1	0	0	0
DHS	0	0	22	20-29	Urban	1	0	0	0	0	0
DHS	0	0	21	20-29	Urban	1	0	1	0	1	0
DHS	0	0	33	30-39	Urban	1	1	0	0	0	1
DHS	0	0	15	15-19	Urban	1	1	0	0	0	0
DHS	0	0	42	40-49	Urban	1	0	0	0	0	0
DHS	1	1	30	30-39	Urban	1	1	0	1	0	1
DHS	0	0	40	40-49	Urban	0	0	0	0	0	0
DHS	0	0	40	40-49	Urban	1	0	0	0	0	0
DHS	0	0	37	30-39	Urban	1	1	0	0	0	1
DHS	0	0	49	40-49	Urban	1	1	0	0	0	0
DHS	0	0	20	20-29	Urban	1	0	1	0	0	0
DHS	0	0	27	20-29	Urban	1	1	0	0	0	0
DHS	0	0	16	15-19	Urban	1	0	0	0	0	0
DHS	0	0	17	15-19	Urban	1	0	0	0	0	1
DHS	0	0	34	30-39	Urban	1	0	0	0	0	1
DHS	0	0	26	20-29	Urban	1	0	0	0	0	1
DHS	0	1	24	20-29	Urban	1	1	0	0	0	1
DHS	0	0	26	20-29	Urban	1	1	0	0	0	0
DHS	0	0	47	40-49	Urban	1	1	0	1	0	1
DHS	1	1	30	30-39	Urban	1	0	0	1	0	1
DHS	0	0	31	30-39	Urban	1	1	0	0	0	0
DHS	0	0	38	30-39	Urban	1	0	1	0	0	1
DHS	1	1	40	40-49	Urban	1	1	0	0	1	1
DHS	0	0	16	15-19	Urban	1	0	0	0	0	1
DHS	0	0	39	30-39	Urban	1	1	0	0	0	1
DHS	0	0	32	30-39	Urban	1	1	0	0	0	1
DHS	1	1	32	30-39	Rural	1	0	1	0	0	0
DHS	0	0	36	30-39	Rural	0	1	0	0	0	0
DHS	0	0	42	40-49	Rural	1	1	0	0	0	0
DHS	0	0	38	30-39	Rural	1	1	0	0	0	0
DHS	0	0	35	30-39	Rural	1	0	0	0	0	0
DHS	0	0	26	20-29	Rural	1	1	0	0	1	1
DHS	0	0	29	20-29	Rural	1	1	0	1	0	0
DHS	1	1	39	30-39	Rural	0	0	0	0	0	0
DHS	0	0	31	30-39	Rural	0	0	1	1	0	0
DHS	0	0	18	15-19	Urban	1	0	0	0	0	0
DHS	0	0	29	20-29	Urban	1	1	0	0	0	1
DHS	0	1	26	20-29	Urban	1	1	0	0	0	0
DHS	0	0	37	30-39	Urban	1	0	0	0	0	1
DHS	0	0	24	20-29	Urban	1	1	0	0	0	0
DHS	0	0	24	20-29	Urban	1	1	0	0	0	1
DHS	0	0	23	20-29	Urban	1	1	0	0	1	0
DHS	0	0	21	20-29	Urban	1	0	0	0	0	0
DHS	0	0	37	30-39	Urban	1	1	0	0	0	1
DHS	0	1	30	30-39	Urban	1	1	1	0	0	0
DHS	0	0	20	20-29	Urban	1	1	0	0	0	0
DHS	0	0	28	20-29	Urban	1	1	0	0	0	0
DHS	0	0	27	20-29	Urban	1	1	0	0	1	0
DHS	0	0	47	40-49	Urban	1	1	0	1	0	0
DHS	0	0	43	40-49	Urban	1	1	1	0	0	1
DHS	0	0	17	15-19	Urban	1	0	0	0	0	0
DHS	0	0	33	30-39	Urban	1	1	0	0	0	0
DHS	0	0	20	20-29	Urban	1	0	0	0	0	0
DHS	0	0	26	20-29	Urban	1	1	0	0	0	1
DHS	0	0	19	15-19	Urban	1	0	0	0	0	0
DHS	0	0	15	15-19	Urban	1	0	1	0	0	0
DHS	1	1	23	20-29	Urban	1	0	1	0	0	0
DHS	0	0	37	30-39	Urban	0	1	0	0	0	0
DHS	0	0	26	20-29	Urban	1	0	0	0	0	0
DHS	0	0	25	20-29	Urban	1	0	1	0	0	0
DHS	0	0	43	40-49	Urban	1	1	0	1	0	0
DHS	0	0	30	30-39	Urban	1	0	0	0	0	0
DHS	0	0	36	30-39	Urban	1	0	0	0	0	0
DHS	0	0	29	20-29	Urban	1	0	0	0	0	0
DHS	0	0	38	30-39	Urban	1	1	0	0	0	1
DHS	0	0	43	40-49	Urban	1	1	0	0	0	1
DHS	1	1	36	30-39	Urban	1	1	0	0	0	0
DHS	1	1	22	20-29	Urban	1	1	0	0	0	1
DHS	1	1	35	30-39	Urban	1	0	1	0	0	0
DHS	0	0	23	20-29	Urban	1	1	0	0	0	1
DHS	0	0	32	30-39	Urban	1	0	0	0	0	0
DHS	0	0	20	20-29	Urban	1	0	0	0	0	1
DHS	0	0	15	15-19	Urban	1	0	0	0	0	0
DHS	0	0	18	15-19	Urban	1	1	0	0	0	0
DHS	0	0	25	20-29	Urban	1	0	0	0	0	0
DHS	0	0	29	20-29	Urban	1	1	0	0	0	1
DHS	0	0	18	15-19	Urban	1	1	0	0	0	1
DHS	0	0	39	30-39	Urban	1	1	0	0	0	1
DHS	0	0	31	30-39	Urban	1	1	0	1	0	1
DHS	0	0	16	15-19	Urban	1	0	0	0	0	1
DHS	0	0	18	15-19	Urban	1	0	0	0	0	0
DHS	0	0	32	30-39	Urban	1	1	0	0	0	1
DHS	1	1	38	30-39	Urban	1	1	0	1	0	1
DHS	0	0	16	15-19	Urban	1	0	0	0	0	0
DHS	0	0	27	20-29	Urban	1	1	0	0	0	0
DHS	0	0	22	20-29	Urban	1	1	0	0	0	0
DHS	0	0	29	20-29	Urban	1	0	1	0	0	1
DHS	0	0	29	20-29	Urban	1	1	0	0	0	1
DHS	0	0	18	15-19	Urban	1	0	0	0	0	0
DHS	0	0	19	15-19	Urban	1	1	0	0	0	0
DHS	0	0	40	40-49	Urban	1	1	0	0	0	1
DHS	0	0	30	30-39	Urban	1	1	0	0	0	1
DHS	0	0	24	20-29	Urban	1	0	0	0	1	1
DHS	0	0	26	20-29	Urban	1	1	0	0	1	1
DHS	0	0	34	30-39	Urban	1	1	0	0	0	0
DHS	0	0	49	40-49	Urban	1	1	0	0	0	1
DHS	0	0	32	30-39	Urban	1	1	0	0	0	0
DHS	0	0	42	40-49	Urban	1	1	0	1	0	0
DHS	0	0	27	20-29	Urban	1	1	0	0	0	1
DHS	0	0	15	15-19	Urban	1	1	0	0	0	0
DHS	0	0	28	20-29	Urban	1	1	0	0	0	1
DHS	0	0	28	20-29	Urban	1	1	0	0	0	1
DHS	0	0	33	30-39	Urban	1	1	0	1	0	0
DHS	1	1	45	40-49	Urban	1	1	1	1	0	0
DHS	0	0	38	30-39	Urban	1	0	1	0	0	1
DHS	0	0	24	20-29	Urban	1	1	0	0	0	0
DHS	0	0	30	30-39	Urban	1	1	1	0	0	1
DHS	0	0	21	20-29	Urban	1	0	0	0	0	0
DHS	0	0	43	40-49	Urban	1	1	0	0	0	1
DHS	0	0	49	40-49	Urban	1	1	1	1	0	1
DHS	0	0	40	40-49	Urban	1	1	1	0	0	1
DHS	0	1	31	30-39	Urban	1	1	0	0	0	1
DHS	0	0	35	30-39	Urban	1	1	1	0	0	1
DHS	0	0	17	15-19	Urban	1	0	0	0	0	1
DHS	0	0	28	20-29	Urban	1	0	1	0	0	0
DHS	0	0	30	30-39	Urban	1	0	0	0	0	1
DHS	0	0	37	30-39	Urban	1	1	1	0	0	0
DHS	0	0	27	20-29	Urban	1	0	1	0	0	0
DHS	0	0	27	20-29	Urban	1	1	0	0	0	1
DHS	0	0	18	15-19	Urban	1	0	1	0	0	0
DHS	0	0	41	40-49	Urban	1	1	1	1	0	1
DHS	0	0	40	40-49	Urban	1	1	0	0	0	0
DHS	0	0	28	20-29	Urban	1	0	1	0	1	1
DHS	0	0	31	30-39	Urban	1	1	1	0	0	1
DHS	0	1	36	30-39	Urban	1	1	1	1	0	0
DHS	0	0	48	40-49	Urban	1	1	0	0	0	1
DHS	0	0	27	20-29	Urban	1	1	0	0	0	1
DHS	0	1	42	40-49	Urban	1	1	1	0	0	0
DHS	0	0	34	30-39	Urban	1	0	1	0	1	1
DHS	0	1	45	40-49	Urban	1	0	0	0	0	1
DHS	0	0	41	40-49	Rural	1	1	1	1	0	0
DHS	1	1	39	30-39	Rural	1	1	1	0	0	0
DHS	0	0	30	30-39	Rural	1	1	0	0	0	0
DHS	0	0	31	30-39	Rural	1	1	0	0	0	0
DHS	0	0	41	40-49	Rural	1	1	0	0	0	0
DHS	1	1	26	20-29	Rural	1	1	0	0	0	0
DHS	1	1	24	20-29	Rural	1	0	1	0	0	0
DHS	0	0	27	20-29	Rural	1	1	1	0	0	0
DHS	0	0	40	40-49	Rural	1	1	1	0	0	0
DHS	1	1	32	30-39	Rural	1	1	1	0	0	0
DHS	0	0	24	20-29	Rural	1	1	1	0	0	0
DHS	1	1	35	30-39	Rural	1	0	0	0	0	0
DHS	0	0	24	20-29	Urban	1	1	0	0	0	1
DHS	0	0	27	20-29	Urban	0	1	0	0	1	0
DHS	0	0	30	30-39	Urban	1	1	0	0	1	1
DHS	0	0	17	15-19	Urban	1	1	0	0	0	0
DHS	0	0	42	40-49	Urban	1	1	1	1	1	1
DHS	0	0	27	20-29	Urban	1	1	0	0	1	1
DHS	0	0	38	30-39	Urban	1	1	0	0	0	0
DHS	0	0	21	20-29	Urban	1	0	0	0	0	0
DHS	0	0	25	20-29	Urban	1	1	0	0	0	0
DHS	0	0	38	30-39	Urban	1	1	1	0	0	0
DHS	0	0	15	15-19	Urban	1	1	0	0	0	0
DHS	0	0	44	40-49	Urban	1	1	1	0	0	0
DHS	0	0	45	40-49	Urban	1	1	0	0	0	0
DHS	0	0	18	15-19	Urban	1	0	0	0	0	1
DHS	0	0	26	20-29	Urban	1	0	0	1	0	0
DHS	1	1	26	20-29	Urban	1	1	1	0	0	1
DHS	0	0	36	30-39	Urban	1	0	0	0	0	0
DHS	1	1	34	30-39	Urban	1	1	0	0	0	0
DHS	0	0	18	15-19	Urban	1	0	0	0	0	0
DHS	0	0	22	20-29	Urban	1	1	0	0	0	1
DHS	0	0	49	40-49	Urban	1	1	0	1	0	0
DHS	0	0	25	20-29	Urban	1	1	1	0	0	0
DHS	0	0	31	30-39	Urban	1	1	1	0	1	0
DHS	0	0	17	15-19	Urban	1	0	0	0	0	0
DHS	0	0	27	20-29	Urban	1	1	0	0	0	1
DHS	0	0	47	40-49	Urban	0	1	1	0	0	0
DHS	0	0	48	40-49	Urban	1	1	0	0	1	1
DHS	0	0	28	20-29	Urban	1	0	0	0	1	1
DHS	0	0	26	20-29	Urban	1	0	0	0	1	1
DHS	0	0	39	30-39	Urban	1	1	0	0	0	1
DHS	0	0	18	15-19	Urban	1	0	0	0	0	1
DHS	0	0	20	20-29	Urban	1	0	0	0	0	1
DHS	0	0	36	30-39	Urban	1	1	1	0	0	0
DHS	0	0	19	15-19	Urban	1	1	0	0	0	1
DHS	0	0	21	20-29	Urban	1	0	0	0	0	0
DHS	0	0	33	30-39	Urban	1	1	0	1	0	1
DHS	0	0	33	30-39	Urban	1	1	0	0	1	1
DHS	0	1	17	15-19	Urban	1	0	1	0	0	1
DHS	0	0	42	40-49	Urban	1	1	0	0	0	0
DHS	0	0	28	20-29	Urban	1	1	0	0	0	0
DHS	0	0	21	20-29	Urban	1	0	0	0	0	1
DHS	0	0	21	20-29	Urban	1	0	0	0	1	1
DHS	0	0	31	30-39	Urban	1	0	0	0	0	0
DHS	0	0	18	15-19	Urban	1	1	1	0	0	0
DHS	0	0	35	30-39	Urban	0	1	0	0	0	1
DHS	0	0	29	20-29	Urban	1	0	0	0	1	1
DHS	0	0	24	20-29	Urban	1	1	0	0	0	0
DHS	0	0	16	15-19	Urban	1	0	0	0	0	0
DHS	0	0	35	30-39	Urban	1	1	0	0	1	1
DHS	0	0	17	15-19	Urban	1	0	0	0	0	1
DHS	0	0	32	30-39	Urban	1	1	0	0	0	1
DHS	0	0	29	20-29	Urban	1	1	0	0	1	1
DHS	0	0	35	30-39	Urban	1	1	0	0	0	1
DHS	0	0	17	15-19	Urban	1	0	0	0	0	1
DHS	0	0	39	30-39	Urban	1	1	0	1	0	0
DHS	0	0	24	20-29	Urban	1	0	0	0	1	0
DHS	0	0	33	30-39	Urban	1	0	0	0	0	1
DHS	0	0	34	30-39	Urban	1	1	0	0	0	1
DHS	0	0	48	40-49	Urban	1	0	0	0	0	0
DHS	0	0	25	20-29	Urban	1	0	0	0	0	0
DHS	1	1	37	30-39	Urban	1	1	0	0	0	0
DHS	0	0	25	20-29	Urban	1	1	0	0	1	0
DHS	0	0	46	40-49	Urban	1	1	0	0	1	1
DHS	0	0	38	30-39	Urban	1	1	0	0	0	0
DHS	0	0	32	30-39	Urban	1	1	0	0	0	0
DHS	0	0	25	20-29	Urban	1	0	0	0	1	0
